# Supplementary material for: A scalable high-throughput targeted next-generation sequencing assay for comprehensive genomic profiling of solid tumors
Source: PLoS One. 2021 Dec 2;16(12):e0260089. doi: 10.1371/journal.pone.0260089 (PMC8639101; doi:10.1371/journal.pone.0260089)
Supplement: S1 File — (XLSX) [file pone.0260089.s001.xlsx]

## Sheet: ST1
Supplemental Table 1: Clinical specimens utilized in TSO500 validation study
Sample Id	gender	age	disease	mcode description	tcode description	necrosis	tumor purity	cellularity
0-00049	Female	71	Melanoma	Melanoma / Melanocytic Tumors / Malignant melanoma	GI / Small intestine NOS	10	75	3
0-00076	Male	64	NSCLC (squamous)	Lung / Malignant Epithelial / Squamous cell carcinoma	Thorax / Lung NOS	0	70	3
0-00087	Male	71	NSCLC (squamous)	Lung / Malignant Epithelial / Squamous cell carcinoma	Thorax / Lung NOS	0	60	3
0-00094	Male	74	Prostate Cancer	Prostate / Epithelial tumors / Adenocarcinoma	GU / Prostate NOS	0	70	3
0-00101	Male	41	NSCLC (non-squamous)	Lung / Malignant Epithelial / Adenocarcinoma	Thorax / Pleural effusion	0	20	2
0-00131	Male	82	NSCLC (non-squamous)	Lung / Malignant Epithelial / Adenocarcinoma	Thorax / Lung NOS	0	55	3
0-00152	Male	60	Prostate Cancer	Prostate / Epithelial tumors / Adenocarcinoma	GU / Prostate NOS	0	60	3
0-00165	Male	29	NSCLC (non-squamous)	Lung / Malignant Epithelial / Adenocarcinoma	Thorax / Lung NOS	0	50	3
0-00185	Female	68	Colorectal Cancer	Colorectal / Epithelial tumors / Carcinoma / Adenocarcinoma	GI / Colon NOS	10	40	3
0-00186	Female	53	Breast Cancer	Breast / Epithelial tumors / Invasive ductal carcinoma, NOS	Hematopoietic / Lymph node NOS	0	90	3
0-00206	Male	59	NSCLC (non-squamous)	Lung / Malignant Epithelial / Adenocarcinoma	Thorax / Pleural effusion	0	80	3
0-00216	Male	67	Colorectal Cancer	Colorectal / Epithelial tumors / Carcinoma / Adenocarcinoma	GI / Colon NOS	0	40	3
0-00252	Male	85	Colorectal Cancer	Colorectal / Epithelial tumors / Carcinoma / Adenocarcinoma	GI / Colon NOS	0	55	3
0-00259	Female	37	Breast Cancer	Breast / Epithelial tumors / Invasive ductal carcinoma, NOS	Breast / Breast NOS	0	80	3
0-00289	Female	70	NSCLC (non-squamous)	Lung / Malignant Epithelial / Adenocarcinoma	Thorax / Pleura NOS	0	70	3
0-00290	Female	73	Colorectal Cancer	Colorectal / Epithelial tumors / Carcinoma / Adenocarcinoma	GI / Colon NOS	5	65	3
0-00300	Female	68	Ovarian Cancer	Ovary / Surface epithelial-stromal tumors / Serous tumors / Malignant / Adenocarcinoma	GYN / Ovary NOS	5	70	3
0-00302	Male	84	NSCLC (non-squamous)	Lung / Malignant Epithelial / Adenocarcinoma	Thorax / Pleural effusion	0	70	2
0-00347	Female	77	NSCLC (non-squamous)	Lung / Malignant Epithelial / Adenocarcinoma	Thorax / Pleural effusion	0	80	3
0-00350	Female	60	NSCLC (non-squamous)	Lung / Malignant Epithelial / Non-small cell lung cancer, NOS	Hematopoietic / Lymph node NOS	0	35	3
0-00368	Male	62	NSCLC (squamous)	Lung / Malignant Epithelial / Squamous cell carcinoma	Thorax / Lung NOS	0	65	3
0-00373	Female	51	Breast Cancer	Breast / Epithelial tumors / Invasive ductal carcinoma, NOS	Breast / Breast NOS	0	65	3
0-00412	Male	43	Unknown Primary Cancer	Unknown primary / Adenocarcinoma, NOS	GI / Liver NOS	0	40	3
0-00452	Female	82	NSCLC (non-squamous)	Lung / Malignant Epithelial / Adenocarcinoma	Thorax / Lung right middle lobe of, NOS	5	35	2
0-00458	Female	48	Adrenal Gland	Endocrine / Adrenal cortical carcinoma	Endocrine / Adrenal Cortex NOS	10	50	3
0-00465	Male	56	Stomach Cancer	Stomach / Epithelial tumors / Carcinoma / Signet-ring cell carcinoma	GI / Omentum NOS	0	45	3
0-00485	Female	63	NSCLC (non-squamous)	Lung / Malignant Epithelial / Adenocarcinoma / Solid type	Thorax / Lung left upper lobe of, NOS	0	75	3
0-00501	Female	40	Cervical Cancer	Cervical / Epithelial tumors / Squamous tumors and precursors / Squamous cell carcinoma, NOS	GYN / Cervix uterine	0	45	3
0-00504	Female	45	Breast Cancer	Breast / Epithelial tumors / Invasive ductal carcinoma, NOS	Breast / Skin of Breast NOS	0	40	2
0-00575	Male	59	Urothelial Carcinoma	Kidney / Urothelial tumor / Infiltrating urothelial carcinoma	GI / Liver NOS	5	45	3
0-00592	Female	44	Ovarian Cancer	Ovary / Surface epithelial-stromal tumors / Squamous cell tumors / Squamous cell carcinoma	GI / Omentum NOS	10	75	3
0-00606	Male	77	NSCLC (non-squamous)	Lung / Malignant Epithelial / Adenocarcinoma	Thorax / Lung left upper lobe of, NOS	10	40	3
0-00633	Male	81	NSCLC (non-squamous)	Lung / Malignant Epithelial / Adenocarcinoma	Nervous System / Brain NOS	0	70	3
0-00639	Female	63	NSCLC (squamous)	Lung / Malignant Epithelial / Squamous cell carcinoma	Thorax / Lung right lower lobe of, NOS	0	40	3
0-00642	Male	79	NSCLC (squamous)	Lung / Malignant Epithelial / Squamous cell carcinoma	Thorax / Lung right upper lobe of, NOS	0	60	3
0-00645	Male	73	NSCLC (non-squamous)	Lung / Malignant Epithelial / Adenocarcinoma	Nervous System / Brain NOS	20	45	2
0-00646	Female	50	NSCLC (non-squamous)	Lung / Malignant Epithelial / Adenocarcinoma	Thorax / Pleural effusion	0	35	2
0-00647	Female	45	Breast Cancer	Breast / Epithelial tumors / Invasive ductal carcinoma, NOS	Breast / Breast NOS	0	60	3
0-00648	Female	70	NSCLC (non-squamous)	Lung / Malignant Epithelial / Non-small cell lung cancer, NOS	Endocrine / Adrenal gland NOS	0	50	3
0-00649	Female	47	Colorectal Cancer	Colorectal / Epithelial tumors / Carcinoma / Adenocarcinoma	GI / Colon NOS	0	45	2
0-00650	Male	65	Urothelial Carcinoma	Bladder / Urothelial tumor / Infiltrating urothelial carcinoma / with squamous differentiation	GU / Urinary bladder NOS	10	50	3
0-00651	Male	56	Head and Neck Cancer	Head & Neck / Squamous cell carcinoma	Hematopoietic / Lymph node NOS	10	40	2
0-00662	Female	56	Breast Cancer	Breast / Epithelial tumors / Invasive ductal carcinoma, NOS	Breast / Breast NOS	20	90	3
0-00663	Female	84	Breast Cancer	Breast / Epithelial tumors / Invasive ductal carcinoma, NOS	Breast / Breast NOS	0	80	3
0-00666	Female	80	NSCLC (non-squamous)	Lung / Malignant Epithelial / Adenocarcinoma	Thorax / Lung NOS	0	40	3
0-00667	Male	65	NSCLC (non-squamous)	Lung / Malignant Epithelial / Adenocarcinoma	Thorax / Lung NOS	0	80	3
0-00670	Male	68	NSCLC (squamous)	Lung / Malignant Epithelial / Squamous cell carcinoma	Thorax / Lung NOS	0	50	3
0-00673	Male	74	NSCLC (squamous)	Lung / Malignant Epithelial / Squamous cell carcinoma	Thorax / Lung NOS	0	95	3
0-00678	Female	60	Colorectal Cancer	Colorectal / Epithelial tumors / Carcinoma / Mucinous adenocarcinoma	GI / Colon NOS	0	75	3
0-00679	Female	50	Breast Cancer	Breast / Epithelial tumors / Invasive ductal carcinoma, NOS	Breast / Breast NOS	0	60	3
0-00687	Female	61	Colorectal Cancer	Colorectal / Epithelial tumors / Carcinoma / Adenocarcinoma	GI / Colon NOS	5	75	3
0-00692	Male	78	NSCLC (squamous)	Lung / Malignant Epithelial / Squamous cell carcinoma	Musculoskeletal/ Soft Tissue / Soft tissues NOS	10	70	3
0-00693	Female	85	Colorectal Cancer	Colorectal / Epithelial tumors / Carcinoma / Signet-ring cell carcinoma	GI / Colon NOS	0	35	3
0-00716	Male	55	NSCLC (non-squamous)	Lung / Malignant Epithelial / Adenocarcinoma	Thorax / Pleural effusion	0	50	2
0-00729	Female	49	Breast Cancer	Breast / Epithelial tumors / Invasive ductal carcinoma, NOS	GI / Liver NOS	5	60	3
0-00738	Female	36	Breast Cancer	Breast / Epithelial tumors / Invasive ductal carcinoma, NOS	Hematopoietic / Lymph node NOS	0	40	3
0-00748	Female	77	NSCLC (non-squamous)	Lung / Malignant Epithelial / Adenocarcinoma	Hematopoietic / Lymph node NOS	0	70	3
0-00751	Male	80	NSCLC (squamous)	Lung / Malignant Epithelial / Squamous cell carcinoma	Thorax / Lung right lower lobe of, NOS	5	40	2
0-00752	Male	26	Colorectal Cancer	Colorectal / Epithelial tumors / Carcinoma / Mucinous adenocarcinoma	GI / Colon NOS	0	40	1
0-00754	Female	67	Breast Cancer	Breast / Epithelial tumors / Mammary adenocarcinoma, NOS	Hematopoietic / Lymph node NOS	0	75	4
0-00761	Female	56	NSCLC (non-squamous)	Lung / Malignant Epithelial / Adenocarcinoma	Thorax / Lung right upper lobe of, NOS	0	35	2
0-00766	Male	74	Unknown Primary Cancer	Unknown primary / Adenocarcinoma, NOS	Thorax / Pleural effusion	0	35	3
0-00767	Female	45	Unknown Primary Cancer	Neuroendocrine tumors / Unknown Origin / Neuroendocrine tumor of unknown origin	Hematopoietic / Lymph node NOS	10	45	3
0-00779	Female	63	NSCLC (non-squamous)	Lung / Malignant Epithelial / Adenocarcinoma	Thorax / Pleural effusion	0	70	2
0-00802	Male	64	Unknown Primary Cancer	Unknown primary / Carcinoma	GI / Abdominal wall NOS	5	80	3
0-00824	Female	39	Sarcoma	GIST	GI / Stomach NOS	0	50	2
0-00857	Female	74	Breast Cancer	Breast / Epithelial tumors / Invasive ductal carcinoma, NOS	Breast / Breast NOS	5	50	3
0-00865	Female	73	NSCLC (non-squamous)	Lung / Malignant Epithelial / Adenocarcinoma	Thorax / Pleura NOS	0	50	3
0-00866	Female	69	Breast Cancer	Breast / Epithelial tumors / Invasive ductal carcinoma, NOS	Breast / Breast NOS	10	40	2
0-00867	Male	74	Urothelial Carcinoma	Kidney / Urothelial tumor / Infiltrating urothelial carcinoma	GU / Renal pelvis	30	40	2
0-00871	Female	71	NSCLC (non-squamous)	Lung / Malignant Epithelial / Adenocarcinoma	Thorax / Lung, Left	10	40	2
0-00874	Female	73	Uterine Cancer	Endometrial / Epithelial tumors and related lesions / Endometrial carcinoma	Nervous System / Brain NOS	10	50	3
0-00875	Female	72	Breast Cancer	Breast / Epithelial tumors / Invasive ductal carcinoma, NOS	GYN / Ovary NOS	0	65	3
0-00878	Female	86	Breast Cancer	Breast / Epithelial tumors / Mammary adenocarcinoma, NOS	GI / Liver NOS	0	60	3
0-00885	Male	85	Urothelial Carcinoma	Bladder / Urothelial tumor / Infiltrating urothelial carcinoma	Musculoskeletal/ Soft Tissue / Skeletal muscle NOS	0	40	2
0-00898	Male	80	NSCLC (non-squamous)	Lung / Malignant Epithelial / Adenocarcinoma	Thorax / Pleural effusion	0	50	3
0-00899	Female	59	Breast Cancer	Breast / Epithelial tumors / Invasive ductal carcinoma, NOS	Breast / Breast NOS	0	35	2
0-00919	Female	56	NSCLC (non-squamous)	Lung / Malignant Epithelial / Adenocarcinoma	Thorax / Lung, Left	0	50	2
0-00921	Female	78	Stomach Cancer	Stomach / Epithelial tumors / Carcinoma / Adenocarcinoma	GI / Stomach NOS	10	60	3
0-00923	Male	45	Sarcoma	Soft Tissue / Tumours Of Uncertain Differentiation	Head & Neck / Maxilla NOS	0	40	3
0-00931	Male	76	Esophageal Cancer	Esophageal / Epithelial Tumors / Carcinoma / Adenocarcinoma	GI / Esophagus NOS	10	30	2
0-00950	Male	50	Colorectal Cancer	Colorectal / Epithelial tumors / Carcinoma / Adenocarcinoma	GI / Colon NOS	0	35	2
0-00968	Female	63	NSCLC (non-squamous)	Lung / Malignant Epithelial / Adenocarcinoma	Thorax / Lung right lower lobe of, NOS	0	45	2
0-00969	Female	49	NSCLC (squamous)	Lung / Malignant Epithelial / Adenosquamous carcinoma	Thorax / Lung right upper lobe of, NOS	0	40	2
0-00971	Male	60	Esophageal Cancer	Esophageal / Epithelial Tumors / Carcinoma / Adenocarcinoma	GI / Liver NOS	20	40	2
0-00973	Male	62	NSCLC (non-squamous)	Lung / Malignant Epithelial / Adenocarcinoma	Thorax / Lung left upper lobe of, NOS	10	60	3
0-00978	Male	59	Esophageal Cancer	Esophageal / Epithelial Tumors / Carcinoma / Adenocarcinoma	Nervous System / Epidural	0	60	2
0-00981	Male	67	Neuroendocrine Tumors	Prostate / Neuroendocrine tumors / Small cell carcinoma	GU / Prostate NOS	0	40	3
0-00985	Male	69	Prostate Cancer	Prostate / Epithelial tumors / Adenocarcinoma	GU / Prostate NOS	0	40	3
0-00989	Male	59	Colorectal Cancer	Colorectal / Epithelial tumors / Carcinoma / Adenocarcinoma	GI / Colon NOS	5	40	2
0-00991	Male	64	Prostate Cancer	Prostate / Epithelial tumors / Adenocarcinoma	GU / Prostate NOS	0	60	3
0-00992	Female	60	Breast Cancer	Breast / Epithelial tumors / Mammary adenocarcinoma, NOS	GI / Liver NOS	20	50	3
0-00994	Male	62	Prostate Cancer	Prostate / Epithelial tumors / Adenocarcinoma	GU / Prostate NOS	0	55	3
0-00995	Male	46	Prostate Cancer	Prostate / Epithelial tumors / Adenocarcinoma	Nervous System / Epidural	0	50	3
0-01001	Male	62	NSCLC (non-squamous)	Lung / Malignant Epithelial / Non-small cell lung cancer, NOS	Thorax / Lung right upper lobe of, NOS	30	50	3
0-01002	Female	75	NSCLC (non-squamous)	Lung / Malignant Epithelial / Adenocarcinoma	Thorax / Lung right lower lobe of, NOS	5	40	3
0-01003	Female	63	NSCLC (non-squamous)	Lung / Malignant Epithelial / Adenocarcinoma	Thorax / Lung left upper lobe of, NOS	5	30	2
0-01022	Male	66	NSCLC (non-squamous)	Lung / Malignant Epithelial / Adenocarcinoma	Thorax / Lung left lower lobe of, NOS	0	35	2
0-01030	Female	61	NSCLC (non-squamous)	Lung / Malignant Epithelial / Adenocarcinoma	Musculoskeletal/ Soft Tissue / Vertebra NOS	0	30	2
0-01049	Female	69	Uterine Cancer	Endometrial / Epithelial tumors and related lesions / Endometrial carcinoma / Serous adenocarcinoma	GYN / Uterus NOS	0	55	3
0-01053	Male	56	Brain and Nervous System Cancer	Brain / Tumors of Neuroepithelial Tissue / Astrocytic tumours / Glioblastoma	Nervous System / Brain NOS	5	55	3
0-01055	Female	47	Sarcoma	Lung / Mesenchymal / High-grade sarcoma	Thorax / Lung left upper lobe of, NOS	0	70	3
0-01058	Female	79	NSCLC (non-squamous)	Lung / Malignant Epithelial / Adenocarcinoma	Thorax / Lung, Left	0	30	2
0-01060	Female	73	Uterine Cancer	Endometrial / Epithelial tumors and related lesions / Endometrial carcinoma / Serous adenocarcinoma	GYN / Omentum NOS	0	60	3
0-01063	Male	5	Thymic Cancer	Mediastinum & Thymus / Neroblastoma arising in mediastinum	Nervous System / Brain NOS	0	50	3
0-01071	Female	70	Colorectal Cancer	Anus / Epithelial tumors / Carcinoma / Squamous cell carcinoma	GI / Anus NOS	5	40	2
0-01072	Male	61	NSCLC (non-squamous)	Lung / Malignant Epithelial / Adenocarcinoma	Hematopoietic / Lymph node NOS	10	55	3
0-01076	Male	65	NSCLC (non-squamous)	Lung / Malignant Epithelial / Adenocarcinoma	Nervous System / Brain NOS	60	40	2
0-01077	Female	65	Colorectal Cancer	Colorectal / Epithelial tumors / Carcinoma / Adenocarcinoma	GI / Colon NOS	10	45	3
0-01079	Female	38	Sarcoma	Soft Tissue / Leiomyosarcoma	GYN / Uterus NOS	0	80	3
0-01084	Female	48	Breast Cancer	Breast / Epithelial tumors / Mammary adenocarcinoma, NOS	Thorax / Lung right lower lobe of, NOS	0	50	3
0-01085	Female	86	Colorectal Cancer	Colorectal / Epithelial tumors / Carcinoma / Adenocarcinoma	GI / Peritoneum NOS	5	35	2
0-01087	Male	72	Esophageal Cancer	Esophageal / Epithelial Tumors / Carcinoma / Adenocarcinoma	GI / Liver NOS	0	60	3
0-01090	Female	50	Colorectal Cancer	Colorectal / Epithelial tumors / Carcinoma / Adenocarcinoma	GI / Colon NOS	10	30	2
0-01092	Female	57	Brain and Nervous System Cancer	Brain / Tumors of Neuroepithelial Tissue / Astrocytic tumours / Glioblastoma / Gliosarcoma	Nervous System / Brain NOS	10	50	3
0-01098	Female	67	Colorectal Cancer	Colorectal / Epithelial tumors / Carcinoma / Adenocarcinoma	GI / Peritoneum NOS	0	35	2
0-01099	Male	75	Unknown Primary Cancer	Unknown primary / Carcinoma	Endocrine / Adrenal gland NOS	0	75	3
0-01100	Female	61	NSCLC (non-squamous)	Lung / Malignant Epithelial / Adenocarcinoma	Thorax / Lung left lower lobe of, NOS	0	35	2
0-01104	Female	75	Melanoma	Melanoma / Melanocytic Tumors / Malignant melanoma	Hematopoietic / Lymph node NOS	0	70	3
0-01106	Female	59	Ovarian Cancer	Ovary / Surface epithelial-stromal tumors / Serous tumors / Malignant / Adenocarcinoma	GYN / Cervix uterine	0	70	3
0-01110	Female	75	Unknown Primary Cancer	Unknown primary / Carcinoma	Hematopoietic / Lymph node NOS	0	70	3
0-01111	Male	47	Colorectal Cancer	Colorectal / Epithelial tumors / Carcinoma / Adenocarcinoma	GI / Colon NOS	0	40	3
0-01113	Male	59	Brain and Nervous System Cancer	Brain / Tumors of Neuroepithelial Tissue / Astrocytic tumours / Glioblastoma	Nervous System / Brain NOS	20	30	2
0-01118	Female	51	Unknown Primary Cancer	Unknown primary / Adenocarcinoma, NOS	Thorax / Lung, Left	0	40	3
0-01120	Female	47	Sarcoma	Soft Tissue / Skeletal Muscle Tumours / Malignant	Thorax / Lung, Left	0	60	3
0-01121	Female	58	Breast Cancer	Breast / Epithelial tumors / Invasive ductal carcinoma, NOS	Breast / Breast NOS	0	40	2
0-01122	Male	52	Colorectal Cancer	Colorectal / Epithelial tumors / Carcinoma / Adenocarcinoma	GI / Colon NOS	10	55	3
0-01124	Female	69	Melanoma	Melanoma / Melanocytic Tumors / Malignant melanoma	Thorax / Lung right lower lobe of, NOS	0	80	3
0-01132	Male	58	NSCLC (non-squamous)	Lung / Malignant Epithelial / Adenocarcinoma	Thorax / Pleural effusion	0	60	2
0-01133	Female	85	NSCLC (non-squamous)	Lung / Malignant Epithelial / Adenocarcinoma	Thorax / Lung right upper lobe of, NOS	5	30	2
0-01134	Female	55	NSCLC (squamous)	Lung / Malignant Epithelial / Squamous cell carcinoma	Thorax / Lung right lower lobe of, NOS	0	35	2
0-01135	Female	78	NSCLC (non-squamous)	Lung / Malignant Epithelial / Adenocarcinoma	Thorax / Lung left upper lobe of, NOS	20	60	2
0-01147	Male	55	Neuroendocrine Tumors	Lung / Malignant Epithelial / Small cell carcinoma	Thorax / Mediastinum NOS	5	60	3
0-01149	Female	47	Pancreatic Cancer	Pancreatic (Exocrine) / Epithelial Tumors / Malignant / Ductal adenocarcinoma	Hematopoietic / Lymph node NOS	20	40	2
0-01150	Male	61	Unknown Primary Cancer	Unknown primary / Adenocarcinoma, NOS	GU / Epididymis NOS	0	45	3
0-01151	Female	37	Breast Cancer	Breast / Epithelial tumors / Mammary adenocarcinoma, NOS	Thorax / Pericardium and mediastinum CS	0	40	2
0-01152	Female	44	Breast Cancer	Breast / Epithelial tumors / Invasive ductal carcinoma, NOS	Breast / Breast NOS	0	50	3
0-01153	Female	74	NSCLC (non-squamous)	Lung / Malignant Epithelial / Adenocarcinoma	Thorax / Mediastinum NOS	0	40	3
0-01155	Female	64	NSCLC (non-squamous)	Lung / Malignant Epithelial / Adenocarcinoma	Nervous System / Brain NOS	5	45	3
0-01163	Female	71	NSCLC (non-squamous)	Lung / Malignant Epithelial / Adenocarcinoma	Thorax / Lung right upper lobe of, NOS	5	60	3
0-01164	Male	41	Colorectal Cancer	Colorectal / Epithelial tumors / Carcinoma / Adenocarcinoma	GI / Rectosigmoid	5	40	2
0-01167	Male	46	Colorectal Cancer	Colorectal / Epithelial tumors / Carcinoma / Adenocarcinoma	GI / Rectum NOS	10	35	2
0-01172	Female	47	NSCLC (non-squamous)	Lung / Malignant Epithelial / Adenocarcinoma	Thorax / Lung left upper lobe of, NOS	0	50	2
0-01174	Female	73	NSCLC (non-squamous)	Lung / Malignant Epithelial / Adenocarcinoma	Musculoskeletal/ Soft Tissue / Bone NOS	0	20	1
0-01176	Female	63	Ovarian Cancer	Ovary / Surface epithelial-stromal tumors / Serous tumors / Malignant / Adenocarcinoma	GYN / Ovary right	0	75	3
0-01179	Female	65	Colorectal Cancer	Colorectal / Epithelial tumors / Carcinoma / Adenocarcinoma	GI / Colon NOS	10	60	2
0-01183	Female	64	Cervical Cancer	Cervical / Epithelial tumors / Squamous tumors and precursors / Squamous cell carcinoma, NOS	GYN / Vagina NOS	0	55	3
0-01186	Female	66	Unknown Primary Cancer	Unknown primary / Adenocarcinoma, NOS	GI / Liver NOS	0	50	3
0-01204	Male	66	Kidney and Renal Pelvis Cancer	Kidney / Renal Cell Tumor / Clear cell renal cell carcinoma	GI / Liver NOS	0	50	3
0-01205	Female	79	Melanoma	Melanoma / Melanocytic Tumors / Malignant melanoma	Hematopoietic / Lymph node NOS	30	65	3
0-01216	Male	64	NSCLC (squamous)	Lung / Malignant Epithelial / Squamous cell carcinoma	Thorax / Lung right lower lobe of, NOS	5	30	2
0-01217	Female	38	Colorectal Cancer	Colorectal / Epithelial tumors / Carcinoma / Adenocarcinoma	GI / Abdominal wall NOS	10	45	2
0-01218	Male	54	NSCLC (non-squamous)	Lung / Malignant Epithelial / Adenocarcinoma	Hematopoietic / Lymph node NOS	0	70	3
0-01227	Male	77	Prostate Cancer	Prostate / Epithelial tumors / Adenocarcinoma	GU / Prostate NOS	5	30	2
0-01228	Female	76	NSCLC (non-squamous)	Lung / Malignant Epithelial / Adenocarcinoma	Thorax / Lung left lower lobe of, NOS	5	35	2
0-01237	Female	48	Thyroid Cancer	Thyroid / Thyroid carcinomas / Papillary carcinoma	Endocrine / Thyroid gland NOS	0	60	3
0-01242	Female	60	Breast Cancer	Breast / Epithelial tumors / Invasive ductal carcinoma, NOS	Hematopoietic / Lymph node NOS	0	65	3
0-01243	Male	69	Melanoma	Melanoma / Melanocytic Tumors / Malignant melanoma	Thorax / Lung, Left	0	75	3
0-01245	Female	62	NSCLC (non-squamous)	Lung / Malignant Epithelial / Adenocarcinoma	Thorax / Lung right lower lobe of, NOS	0	60	3
0-01248	Female	74	Breast Cancer	Breast / Epithelial tumors / Invasive ductal carcinoma, NOS	Breast / Axillary tail of the breast (not lymph nodes)	0	75	3
0-01254	Male	80	NSCLC (non-squamous)	Lung / Malignant Epithelial / Adenocarcinoma	Hematopoietic / Lymph node NOS	10	60	3
0-01256	Female	70	Colorectal Cancer	Colorectal / Epithelial tumors / Carcinoma / Mucinous adenocarcinoma	GI / Colon NOS	5	35	2
0-01261	Male	67	NSCLC (non-squamous)	Lung / Malignant Epithelial / Adenocarcinoma	Hematopoietic / Lymph node NOS	0	35	2
0-01263	Female	48	Cervical Cancer	Cervical / Epithelial tumors / Squamous tumors and precursors / Squamous cell carcinoma, NOS	GYN / Cervix uterine	0	35	2
0-01267	Male	62	Colorectal Cancer	Colorectal / Epithelial tumors / Carcinoma / Adenocarcinoma	Musculoskeletal/ Soft Tissue / Bone NOS	10	30	2
0-01269	Female	77	Uterine Cancer	Endometrial / Epithelial tumors and related lesions / Endometrial carcinoma / Serous adenocarcinoma	GYN / Peritoneum NOS	0	80	3
0-01276	Male	78	NSCLC (non-squamous)	Lung / Malignant Epithelial / Adenocarcinoma	Thorax / Lung left upper lobe of, NOS	0	70	3
0-01280	Female	70	NSCLC (non-squamous)	Lung / Malignant Epithelial / Adenocarcinoma	Hematopoietic / Lymph node NOS	0	50	2
0-01290	Female	43	Breast Cancer	Breast / Epithelial tumors / Invasive ductal carcinoma, NOS	Breast / Breast NOS	10	65	3
0-01293	Male	63	NSCLC (non-squamous)	Lung / Malignant Epithelial / Adenocarcinoma	Thorax / Pleural effusion	0	60	2
0-01295	Male	83	Melanoma	Melanoma / Melanocytic Tumors / Malignant melanoma	Thorax / Lung, Right	0	80	3
0-01296	Female	63	NSCLC (non-squamous)	Lung / Malignant Epithelial / Adenocarcinoma	GI / Liver NOS	5	65	3
0-01299	Male	50	Esophageal Cancer	Gastroesophageal junction / Epithelial tumors / Adenocarcinoma	GI / Gastroesophageal junction	0	35	3
0-01307	Female	60	Colorectal Cancer	Colorectal / Epithelial tumors / Carcinoma / Adenocarcinoma	GI / Colon NOS	10	50	2
0-01310	Female	71	Colorectal Cancer	Colorectal / Epithelial tumors / Carcinoma / Adenocarcinoma	GI / Colon NOS	10	40	2
0-01324	Female	62	Breast Cancer	Breast / Epithelial tumors / Mammary adenocarcinoma, NOS	Nervous System / Brain NOS	20	60	3
0-01328	Male	62	NSCLC (non-squamous)	Lung / Malignant Epithelial / Adenocarcinoma	Thorax / Lung left upper lobe of, NOS	0	55	3
0-01333	Female	52	Colorectal Cancer	Colorectal / Epithelial tumors / Carcinoma / Adenocarcinoma	GI / Colon NOS	0	40	2
0-01340	Female	74	Urothelial Carcinoma	Bladder / Urothelial tumor / Infiltrating urothelial carcinoma / High Grade	GU / Urinary bladder NOS	10	50	3
0-01343	Female	54	Uterine Cancer	Endometrial / Epithelial tumors and related lesions / Endometrial carcinoma / Endometrioid adenocarcinoma	GYN / Uterus and cervix CS	5	60	3
0-01345	Female	72	Ovarian Cancer	Ovary / Surface epithelial-stromal tumors / Serous tumors / Malignant / Adenocarcinoma	Thorax / Pleura NOS	0	20	1
0-01356	Female	95	Breast Cancer	Breast / Epithelial tumors / Invasive ductal carcinoma, NOS	Breast / Breast NOS	20	50	3
0-01359	Female	78	NSCLC (non-squamous)	Lung / Malignant Epithelial / Adenocarcinoma	Thorax / Lung right lower lobe of, NOS	0	20	2
0-01368	Female	50	Ovarian Cancer	Ovary / Surface epithelial-stromal tumors / Serous tumors / Malignant / Adenocarcinoma	GI / Colon NOS	0	40	3
0-01373	Female	50	NSCLC (non-squamous)	Lung / Malignant Epithelial / Non-small cell lung cancer, NOS	Thorax / Lung left upper lobe of, NOS	0	60	3
0-01376	Male	56	Colorectal Cancer	Colorectal / Epithelial tumors / Carcinoma / Adenocarcinoma	GI / Colon NOS	5	60	3
0-01381	Male	60	Colorectal Cancer	Colorectal / Epithelial tumors / Carcinoma / Adenocarcinoma	GI / Liver NOS	30	50	2
0-01388	Male	84	Colorectal Cancer	Colorectal / Epithelial tumors / Carcinoma / Adenocarcinoma	Musculoskeletal/ Soft Tissue / Soft tissues NOS	0	45	2
0-01399	Male	63	Melanoma	Melanoma / Melanocytic Tumors / Malignant melanoma	GI / Liver NOS	10	35	2
0-01405	Male	80	Colorectal Cancer	Colorectal / Epithelial tumors / Carcinoma / Adenocarcinoma	GI / Colon NOS	0	50	3
0-01407	Female	67	Unknown Primary Cancer	Unknown primary / Squamous cell carcinoma, NOS	Nervous System / Brain NOS	20	60	3
0-01411	Female	66	Breast Cancer	Breast / Epithelial tumors / Mammary adenocarcinoma, NOS	Hematopoietic / Lymph node NOS	5	55	3
0-01412	Male	62	Prostate Cancer	Prostate / Epithelial tumors / Adenocarcinoma	GU / Prostate NOS	5	75	3
0-01414	Male	25	Testicular Cancer	Testicular / Germ cell tumor	Musculoskeletal/ Soft Tissue / Abdomen NOS	0	65	2
0-01415	Female	68	NSCLC (non-squamous)	Lung / Malignant Epithelial / Adenocarcinoma	Thorax / Lung right lower lobe of, NOS	0	50	2
0-01418	Female	58	Breast Cancer	Breast / Epithelial tumors / Mammary adenocarcinoma, NOS	Thorax / Mediastinum NOS	0	90	3
0-01422	Female	59	Unknown Primary Cancer	Unknown primary / Adenocarcinoma, NOS	Breast / Breast NOS	10	50	3
0-01423	Female	62	NSCLC (squamous)	Lung / Malignant Epithelial / Squamous cell carcinoma	Thorax / Lung, Right	5	55	3
0-01430	Female	69	Breast Cancer	Breast / Epithelial tumors / Mammary adenocarcinoma, NOS	Breast / Skin of Breast NOS	0	60	3
0-01457	Male	36	Brain and Nervous System Cancer	Brain / Tumors of Neuroepithelial Tissue / Astrocytic tumours / Glioblastoma	Nervous System / Brain NOS	5	50	2
0-01484	Female	67	Breast Cancer	Breast / Epithelial tumors / Invasive ductal carcinoma, NOS	Breast / Breast NOS	0	60	3
0-01488	Male	57	Prostate Cancer	Prostate / Epithelial tumors / Adenocarcinoma	GU / Urinary bladder NOS	0	80	3
0-01512	Female	87	Ovarian Cancer	Ovary / Surface epithelial-stromal tumors / Transitional cell tumors / Malignant	Musculoskeletal/ Soft Tissue / Soft tissues NOS	0	35	2
0-01518	Female	67	Thyroid Cancer	Thyroid / Thyroid carcinomas / Undifferentiated (anaplastic) carcinoma	Endocrine / Thyroid gland NOS	0	70	3
0-01538	Female	71	NSCLC (non-squamous)	Lung / Malignant Epithelial / Adenocarcinoma	Thorax / Lung right lower lobe of, NOS	5	60	2
0-01560	Female	74	Ovarian Cancer	Ovary / Surface epithelial-stromal tumors / Serous tumors / Malignant / Adenocarcinoma	Hematopoietic / Lymph node NOS	0	80	3
0-01599	Male	80	Stomach Cancer	Stomach / Epithelial tumors / Carcinoma / Adenocarcinoma	GI / Gastroesophageal junction	0	60	2
0-01646	Male	68	Sarcoma	Soft Tissue / Tumours Of Uncertain Differentiation / Malignant	Thorax / Lung, Right	0	75	3
0-01660	Male	62	NSCLC (non-squamous)	Lung / Malignant Epithelial / Adenocarcinoma	Hematopoietic / Lymph node NOS	0	30	2
0-01672	Female	64	NSCLC (non-squamous)	Lung / Malignant Epithelial / Adenocarcinoma	Thorax / Lung right lower lobe of, NOS	0	40	2
0-01708	Unspecified	NA	Breast Cancer	Breast / Epithelial tumors	Breast / Breast NOS	5	60	4
0-01768	Female	65	Urothelial Carcinoma	Bladder / Urothelial tumor / Infiltrating urothelial carcinoma / High Grade	GU / Urinary bladder NOS	5	60	3
0-01775	Male	76	NSCLC (non-squamous)	Lung / Malignant Epithelial / Adenocarcinoma	Thorax / Lung left upper lobe of, NOS	5	35	2
0-01830	Male	73	Melanoma	Melanoma / Melanocytic Tumors / Malignant melanoma	Nervous System / Brain NOS	0	90	3
0-01852	Female	64	Neuroendocrine Tumors	Lung / Malignant Epithelial / Small cell carcinoma	Thorax / Lung right middle lobe of, NOS	0	60	3
0-01879	Female	50	Brain and Nervous System Cancer	Brain / Tumors of Neuroepithelial Tissue / Astrocytic tumours / Glioblastoma	Nervous System / Brain NOS	10	70	3
0-01880	Male	69	NSCLC (squamous)	Lung / Malignant Epithelial / Squamous cell carcinoma	Nervous System / Brain NOS	20	80	3
0-01890	Female	60	Breast Cancer	Breast / Epithelial tumors / Metaplastic carcinomas	Breast / Breast NOS	5	60	2
0-01895	Male	59	Esophageal Cancer	Esophageal / Epithelial Tumors / Carcinoma / Adenocarcinoma	GI / Esophagus NOS	10	60	2
0-01936	Female	74	Uterine Cancer	Endometrial / Mixed epithelial and mesenchymal tumors / Carcinosarcoma (malignant Mullerian mixed tumor: metaplastic carcinoma)	GYN / Endometrium NOS	5	70	3
0-01968	Female	59	NSCLC (non-squamous)	Lung / Malignant Epithelial / Adenocarcinoma	Thorax / Lung, Left	5	25	2
0-02101	Female	88	Colorectal Cancer	Colorectal / Epithelial tumors / Carcinoma / Adenocarcinoma	GI / Colon NOS	5	40	2
0-02125	Male	38	Stomach Cancer	Stomach / Epithelial tumors / Carcinoma / Adenocarcinoma	GI / Stomach NOS	5	50	3
0-02145	Female	74	Melanoma	Melanoma / Melanocytic Tumors / Malignant melanoma	Hematopoietic / Lymph node NOS	0	70	3
0-02162	Male	83	NSCLC (squamous)	Lung / Malignant Epithelial / Squamous cell carcinoma	Thorax / Lung left upper lobe of, NOS	10	70	3
0-02370	Female	67	Ovarian Cancer	Ovary / Surface epithelial-stromal tumors / Serous tumors / Malignant / Adenocarcinoma	GYN / Ovary NOS	0	70	3
0-02374	Female	83	Female Genital Cancer	Other Gynecological / Vagina / Epithelial tumors / Other epithelial tumors / Undifferentiated carcinoma	GYN / Vulva NOS	0	80	3
0-02386	Male	72	Prostate Cancer	Prostate / Epithelial tumors / Adenocarcinoma	GI / Rectum NOS	0	45	3
0-02441	Male	76	Prostate Cancer	Prostate / Epithelial tumors / Adenocarcinoma	Musculoskeletal/ Soft Tissue / Vertebra NOS	10	80	3
0-02559	Female	59	Brain and Nervous System Cancer	Brain / Tumors of Neuroepithelial Tissue / Astrocytic tumours / Glioblastoma	Nervous System / Brain NOS	5	70	3
0-02569	Female	63	Colorectal Cancer	Colorectal / Epithelial tumors / Carcinoma / Squamous cell carcinoma	GI / Liver NOS	0	60	3
0-02626	Male	58	Prostate Cancer	Prostate / Epithelial tumors / Adenocarcinoma	Hematopoietic / Lymph node NOS	0	60	2
0-02627	Female	77	Colorectal Cancer	Colorectal / Epithelial tumors / Carcinoma / Adenocarcinoma	Hematopoietic / Lymph node NOS	0	60	3
0-02657	Male	76	NSCLC (non-squamous)	Lung / Malignant Epithelial / Large cell carcinoma	Nervous System / Brain NOS	20	60	3
0-02695	Female	66	Breast Cancer	Breast / Epithelial tumors / Invasive ductal carcinoma, NOS	Breast / Breast NOS	0	70	3
0-02703	Female	38	Breast Cancer	Breast / Epithelial tumors / Invasive ductal carcinoma, NOS	Breast / Breast NOS	5	50	2
0-02713	Male	71	Unknown Primary Cancer	Unknown primary / Adenocarcinoma, NOS	GI / Abdominal wall NOS	5	60	3
0-02724	Female	87	Breast Cancer	Breast / Epithelial tumors / Invasive ductal carcinoma, NOS	Breast / Skin of Breast NOS	5	80	3
0-02726	Male	63	NSCLC (non-squamous)	Lung / Malignant Epithelial / Non-small cell lung cancer, NOS	Nervous System / Brain NOS	0	60	3
0-02727	Female	70	Colorectal Cancer	Colorectal / Epithelial tumors / Carcinoma / Adenocarcinoma	GI / Liver NOS	5	30	2
0-02749	Female	40	NSCLC (non-squamous)	Lung / Malignant Epithelial / Adenocarcinoma	Nervous System / Brain NOS	5	85	3
0-02765	Female	81	Colorectal Cancer	Colorectal / Epithelial tumors / Carcinoma / Adenocarcinoma	GI / Colon NOS	10	60	3
0-02766	Female	72	Uterine Cancer	Endometrial / Epithelial tumors and related lesions / Endometrial carcinoma	GYN / Uterus NOS	5	35	2
0-02797	Male	69	Gallbladder and Extrahepatic Bile Duct Cancers	Gallbladder & Extrahepatic bile duct / Epithelial tumors / Malignant carcinoma / Adenocarcinoma 8140|3	GI / Gallbladder NOS	0	35	2
0-02808	Male	74	NSCLC (squamous)	Lung / Malignant Epithelial / Squamous cell carcinoma	Hematopoietic / Lymph node NOS	0	50	2
0-02815	Male	67	Colorectal Cancer	Colorectal / Epithelial tumors / Carcinoma / Adenocarcinoma	GI / Colon NOS	0	60	2
0-02825	Male	70	NSCLC (non-squamous)	Lung / Malignant Epithelial / Adenocarcinoma	Endocrine / Adrenal gland NOS	0	80	3
0-02862	Male	74	Prostate Cancer	Prostate / Epithelial tumors / Adenocarcinoma	Hematopoietic / Lymph node NOS	0	60	3
0-02891	Unspecified	20	Breast Cancer	Breast	Breast	0	100	4
0-02967	Female	62	Breast Cancer	Breast / Epithelial tumors / Mammary adenocarcinoma, NOS	Nervous System / Brain NOS	5	65	2
0-03048	Female	64	NSCLC (non-squamous)	Lung / Malignant Epithelial / Adenocarcinoma	Thorax / Lung left upper lobe of, NOS	20	50	2
0-03093	Male	30	Thyroid Cancer	Thyroid / Thyroid carcinomas / Carcinoma, type cannot be determined	Hematopoietic / Lymph node NOS	0	80	2
0-03120	Female	54	Breast Cancer	Breast / Epithelial tumors / Invasive ductal carcinoma, NOS	Breast / Breast NOS	0	60	2
0-03130	Female	78	Colorectal Cancer	Colorectal / Epithelial tumors / Carcinoma / Adenocarcinoma	GI / Rectum NOS	5	45	2
0-03161	Male	72	Head and Neck Cancer	Head & Neck / Oral Cavity and Oropharynx / Malignant epithelial tumors / Squamous cell carcinoma	Head & Neck / Oropharynx NOS	5	40	2
6-00366	Female	79	Melanoma	Melanoma / Melanocytic Tumors / Malignant melanoma	GI / Liver NOS	0	100	3
6-00393	Male	61	Sarcoma	Esophageal / Non-epithelial tumors / Gastointestinal stromal tumor	GI / Stomach NOS	0	90	3
6-00408	Male	33	Sarcoma	Soft Tissue / Tumours of peripheral nerves / Malignant peripheral nerve sheath tumour (MPNST) / Epithelioid	GI / Small intestine NOS	0	90	3
6-00492	Male	84	Mesothelioma	Mesothelioma / Mesothelial tumors / Diffuse malignant mesothelioma	Thorax / Lung NOS	30	80	3
6-00612	Male	17	Thyroid Cancer	Thyroid / Thyroid carcinomas / Papillary carcinoma	Endocrine / Thyroid gland NOS	0	90	3
6-00659	Female	87	Melanoma	Melanoma / Melanocytic Tumors / Malignant melanoma	Head & Neck / Parotid gland NOS	0	80	3
6-00701	Female	82	Gallbladder and Extrahepatic Bile Duct Cancers	Gallbladder & Extrahepatic bile duct / Epithelial tumors / Malignant carcinoma / Adenocarcinoma 8140|3	Musculoskeletal/ Soft Tissue / Soft tissues NOS	0	90	3
6-00722	Female	79	Breast Cancer	Breast / Epithelial tumors / Invasive ductal carcinoma, NOS	Hematopoietic / Lymph node NOS	0	90	4
6-00775	Male	65	Prostate Cancer	Prostate / Epithelial tumors / Adenocarcinoma	GI / Liver NOS	0	80	4
6-00833	Male	72	NSCLC (non-squamous)	Lung / Malignant Epithelial / Adenocarcinoma	Hematopoietic / Lymph node NOS	0	60	2
6-00840	Female	64	Breast Cancer	Breast / Epithelial tumors / Invasive ductal carcinoma, NOS	Breast / Female breast left	0	90	4
6-00841	Female	55	Breast Cancer	Breast / Epithelial tumors / Invasive lobular carcinoma	Breast / Female breast left	0	90	4
6-00851	Male	57	Colorectal Cancer	Colorectal / Non-epithelial tumors	GI / Colon NOS	0	80	4
6-00859	Female	72	NSCLC (non-squamous)	Lung / Malignant Epithelial / Adenocarcinoma	Hematopoietic / Lymph node NOS	0	70	2
6-00874	Male	56	NSCLC (non-squamous)	Lung / Malignant Epithelial / Adenocarcinoma	GI / Colon NOS	0	90	4
6-00899	Female	70	NSCLC (non-squamous)	Lung / Malignant Epithelial / Non-small cell lung cancer, NOS	GI / Liver NOS	10	70	3
7-00035	Female	75	Thymic Cancer	Mediastinum & Thymus / Epithelial tumors / Thymoma 8580|1 / Type B3 (epithelial: atypical: squamoid: well-differentiated thymic carcinoma) 8	Head & Neck / Thymus NOS	0	90	4
7-00089	Male	39	Melanoma	Melanoma / Melanocytic Tumors / Malignant melanoma	Skin / Skin NOS	0	50	3
7-00106	Female	90	NSCLC (non-squamous)	Lung / Malignant Epithelial / Adenocarcinoma	Thorax / Pleural effusion	0	35	2
7-00114	Male	9	Sarcoma	Soft Tissue / Fibroblastic | MyofibroblasticTumours	Musculoskeletal/ Soft Tissue / Soft tissues NOS	0	40	3
7-00117	Male	80	NSCLC (non-squamous)	Lung / Malignant Epithelial / Adenocarcinoma	Thorax / Lung right upper lobe of, NOS	0	35	3
7-00122	Male	49	Prostate Cancer	Prostate / Epithelial tumors / Adenocarcinoma	GU / Prostate NOS	0	80	3
7-00152	Male	38	Sarcoma	Soft Tissue / Adipocytic Tumours / Malignant / Liposarcoma, not otherwise specified	Musculoskeletal/ Soft Tissue / Soft tissues NOS	0	95	3
7-00172	Female	51	Breast Cancer	Breast / Epithelial tumors / Invasive ductal carcinoma, NOS	Thorax / Lung right upper lobe of, NOS	70	70	3
7-00174	Female	49	Sarcoma	Soft Tissue / Adipocytic Tumours / Malignant	Musculoskeletal/ Soft Tissue / Soft tissues NOS	0	80	2
7-00177	Female	65	Pancreatic Cancer	Pancreatic (Exocrine) / Epithelial Tumors / Malignant / Ductal adenocarcinoma	Hematopoietic / Lymph node NOS	5	90	3
7-00182	Female	49	Colorectal Cancer	Colorectal / Epithelial tumors / Carcinoma / Adenocarcinoma	GYN / Ovary left	0	20	3
7-00240	Male	71	Unknown Primary Cancer	Unknown primary / Squamous cell carcinoma, NOS	Hematopoietic / Lymph node NOS	0	80	3
7-00241	Female	61	NSCLC (non-squamous)	Lung / Malignant Epithelial / Adenocarcinoma	Nervous System / Brain NOS	5	60	3
7-00248	Male	74	Mesothelioma	Mesothelioma / Mesothelial tumors / Diffuse malignant mesothelioma	Thorax / Pleura NOS	0	60	3
7-00276	Female	72	Breast Cancer	Breast / Epithelial tumors / Invasive ductal carcinoma, NOS	Musculoskeletal/ Soft Tissue / Soft tissues NOS	0	70	3
7-00288	Female	55	Colorectal Cancer	Colorectal / Epithelial tumors / Carcinoma / Adenocarcinoma	GI / Colon NOS	10	70	3
7-00304	Male	65	Prostate Cancer	Prostate / Epithelial tumors / Adenocarcinoma	GU / Prostate NOS	0	70	3
7-00311	Female	70	Uterine Cancer	Endometrial / Epithelial tumors and related lesions / Endometrial carcinoma / Serous adenocarcinoma	GYN / Uterus NOS	5	90	3
7-00320	Male	62	Gallbladder and Extrahepatic Bile Duct Cancers	Gallbladder & Extrahepatic bile duct / Epithelial tumors / Malignant carcinoma / Adenocarcinoma 8140|3	GI	0	30	3
7-00336	Male	87	Skin (Non-Epithelial)	Skin / Appendageal tumors / Tumors with sebacceous differentiation	Head & Neck / Parotid gland NOS	0	90	3
7-00337	Male	65	Sarcoma	Soft Tissue / Adipocytic Tumours / Malignant / Liposarcoma, not otherwise specified	Musculoskeletal/ Soft Tissue / Soft tissues NOS	0	100	3
7-00353	Female	61	Brain and Nervous System Cancer	Brain / Tumors of Neuroepithelial Tissue / Astrocytic tumours / Glioblastoma	Nervous System / Brain NOS	10	95	3
7-00370	Male	49	Sarcoma	Soft Tissue / Adipocytic Tumours / Malignant / Dedifferentiated liposarcoma	GI / Small intestine NOS	0	50	3
7-00388	Male	53	Brain and Nervous System Cancer	Brain / Tumors of Neuroepithelial Tissue / Astrocytic tumours / Glioblastoma	Nervous System / Brain NOS	0	90	3
7-00393	Female	35	Neuroendocrine Tumors	Cervical / Epithelial tumors / Other epithelial tumors / Neuroendocrine tumors / Small cell carcinoma	Musculoskeletal/ Soft Tissue / Soft tissues NOS	60	95	3
7-00401	Female	55	Gallbladder and Extrahepatic Bile Duct Cancers	Gallbladder & Extrahepatic bile duct / Epithelial tumors / Malignant carcinoma / Adenocarcinoma 8140|3	GI / Liver NOS	0	60	3
7-00406	Male	65	Prostate Cancer	Prostate / Epithelial tumors / Adenocarcinoma	GU / Prostate NOS	0	90	4
7-00432	Female	57	NSCLC (non-squamous)	Lung / Malignant Epithelial / Non-small cell lung cancer, NOS	Nervous System / Brain NOS	10	80	3
7-00475	Female	64	Breast Cancer	Breast / Epithelial tumors / Invasive ductal carcinoma, NOS	Hematopoietic / Lymph node NOS	0	90	2
7-00478	Female	79	NSCLC (non-squamous)	Lung / Malignant Epithelial / Adenocarcinoma	Musculoskeletal/ Soft Tissue / Subcutaneous tissue NOS	0	95	3
7-00482	Male	61	Prostate Cancer	Prostate / Epithelial tumors / Adenocarcinoma	GU / Prostate NOS	0	60	3
7-00494	Male	69	Prostate Cancer	Prostate / Epithelial tumors / Adenocarcinoma	GU / Prostate NOS	0	70	3
7-00503	Male	56	Sarcoma	Soft Tissue / Fibroblastic | MyofibroblasticTumours	GI / Small intestine NOS	0	100	4
7-00514	Male	60	Brain and Nervous System Cancer	Brain / Tumors of Neuroepithelial Tissue / Astrocytic tumours	Nervous System / Brain NOS	0	90	3
7-00551	Female	81	Adrenal Gland	Endocrine / Adrenal cortical carcinoma	Endocrine / Adrenal gland NOS	5	80	3
7-00583	Male	55	Adrenal Gland	Endocrine / Adrenal cortical carcinoma	Thorax / Lung right lower lobe of, NOS	0	90	4
7-00698	Female	49	Adrenal Gland	Endocrine / Adrenal cortical carcinoma	GI / Liver NOS	10	80	4
7-00962	Female	67	Uterine Cancer	Endometrial / Epithelial tumors and related lesions / Endometrial carcinoma / Serous adenocarcinoma	GI / Liver NOS	0	70	3
7-01004	Male	75	NSCLC (non-squamous)	Lung / Malignant Epithelial / Adenocarcinoma	Musculoskeletal/ Soft Tissue / Bone NOS	5	70	3
7-01029	Male	75	Mesothelioma	Mesothelioma / Mesothelial tumors / Diffuse malignant mesothelioma	Thorax / Pleura NOS	0	90	3
7-01102	Male	68	NSCLC (non-squamous)	Lung / Malignant Epithelial / Adenocarcinoma	Thorax / Lung left upper lobe of, NOS	10	70	3
7-01130	Male	79	Sarcoma	Soft Tissue / Adipocytic Tumours / Malignant / Dedifferentiated liposarcoma	Musculoskeletal/ Soft Tissue / Soft tissues NOS	0	90	3
7-01131	Male	79	Sarcoma	Soft Tissue / Adipocytic Tumours / Malignant / Dedifferentiated liposarcoma	Musculoskeletal/ Soft Tissue / Soft tissues NOS	0	90	3
7-01209	Male	78	Thymic Cancer	Mediastinum & Thymus / Epithelial tumors	Head & Neck / Thymus NOS	5	70	3
7-01419	Male	76	Sarcoma	Soft Tissue / Adipocytic Tumours / Malignant	Musculoskeletal/ Soft Tissue / Soft tissues NOS	0	90	2
7-01449	Male	57	NSCLC (squamous)	Lung / Malignant Epithelial / Squamous cell carcinoma	Thorax / Bronchus NOS	0	90	3
7-01771	Female	67	NSCLC (non-squamous)	Lung / Malignant Epithelial / Adenocarcinoma	Thorax / Lung right middle lobe of, NOS	0	50	3
7-01783	Male	54	Skin (Squamous Cell Carcinoma)	Skin / Keratinocytic tumors / Squamous cell carcinoma	Hematopoietic / Lymph node NOS	0	40	3
7-01860	Male	89	Melanoma	Melanoma / Melanocytic Tumors / Malignant melanoma	Hematopoietic / Lymph node NOS	0	80	3
7-01862	Male	75	NSCLC (non-squamous)	Lung / Malignant Epithelial / Adenocarcinoma	Thorax / Lung left upper lobe of, NOS	0	50	3
7-01883	Male	77	NSCLC (non-squamous)	Lung / Malignant Epithelial / Adenocarcinoma	Thorax / Lung right upper lobe of, NOS	0	80	3
8-00060	Male	72	Prostate Cancer	Prostate / Epithelial tumors / Adenocarcinoma	GU / Urinary bladder NOS	0	95	4
8-00112	Male	83	NSCLC (non-squamous)	Lung / Malignant Epithelial / Adenocarcinoma	Thorax / Lung left upper lobe of, NOS	0	90	3
8-00143	Male	61	NSCLC (non-squamous)	Lung / Malignant Epithelial / Adenocarcinoma	Thorax / Pleura NOS	0	60	3
8-00174	Male	54	Thymic Cancer	Mediastinum & Thymus / Epithelial tumors	Head & Neck / Thymus NOS	0	90	3
8-00260	Male	68	NSCLC (non-squamous)	Lung / Malignant Epithelial / Adenocarcinoma	Thorax / Pleura NOS	0	30	2
8-00288	Female	83	Mesothelioma	Mesothelioma	Thorax / Pleura NOS	0	50	3
8-00310	Male	78	NSCLC (non-squamous)	Lung / Malignant Epithelial / Adenocarcinoma	Thorax / Lung left lower lobe of, NOS	0	80	3
8-00332	Female	82	Gallbladder and Extrahepatic Bile Duct Cancers	Gallbladder & Extrahepatic bile duct / Epithelial tumors / Malignant carcinoma / Adenocarcinoma 8140|3	GI / Gallbladder NOS	10	60	3
8-00372	Male	85	NSCLC (non-squamous)	Lung / Malignant Epithelial / Adenocarcinoma	Thorax / Lung left upper lobe of, NOS	0	60	3
8-00379	Female	46	Breast Cancer	Breast / Epithelial tumors / Invasive ductal carcinoma, NOS	Musculoskeletal/ Soft Tissue / Soft tissues NOS	0	90	3
8-00381	Female	42	Sarcoma	Soft Tissue	Musculoskeletal/ Soft Tissue / Soft tissues NOS	0	90	3
8-00407	Female	55	Uterine Cancer	Endometrial / Mixed epithelial and mesenchymal tumors / Adenosarcoma	GYN / Uterus NOS	0	90	4
8-00409	Female	64	NSCLC (non-squamous)	Lung / Malignant Epithelial / Adenocarcinoma	Thorax / Lung right upper lobe of, NOS	0	50	3
8-00417	Female	85	Melanoma	Melanoma / Melanocytic Tumors / Malignant melanoma	Skin / Skin of Face NOS	0	80	3
8-00457	Female	80	Urothelial Carcinoma	Bladder / Urothelial tumor / Infiltrating urothelial carcinoma	GU / Urinary bladder NOS	0	80	4
8-00475	Female	61	Gallbladder and Extrahepatic Bile Duct Cancers	Gallbladder & Extrahepatic bile duct / Epithelial tumors / Malignant carcinoma / Adenocarcinoma 8140|3	GI / Gallbladder NOS	0	30	2
8-00517	Male	83	Prostate Cancer	Prostate / Epithelial tumors / Adenocarcinoma	GU / Prostate NOS	0	80	3
8-00522	Male	80	NSCLC (non-squamous)	Lung / Malignant Epithelial / Adenocarcinoma	Thorax / Lung left lower lobe of, NOS	0	60	2
8-00542	Male	79	NSCLC (non-squamous)	Lung / Malignant Epithelial / Non-small cell lung cancer, NOS	Hematopoietic / Lymph node NOS	0	90	1
8-00576	Male	81	NSCLC (non-squamous)	Lung / Malignant Epithelial / Adenocarcinoma	Thorax / Lung left upper lobe of, NOS	0	100	2
8-00599	Female	37	Breast Cancer	Breast / Epithelial tumors / Invasive ductal carcinoma, NOS	Breast / Female breast left	0	90	3
8-00666	Female	75	Ovarian Cancer	Ovary / Surface epithelial-stromal tumors / Serous tumors / Malignant	Musculoskeletal/ Soft Tissue / Soft tissues NOS	40	95	3
8-00687	Male	71	NSCLC (non-squamous)	Lung / Malignant Epithelial / Large cell carcinoma	Nervous System / Brain NOS	0	80	4
8-00717	Female	73	NSCLC (non-squamous)	Lung / Malignant Epithelial / Adenocarcinoma	Nervous System / Brain NOS	30	70	3
8-00728	Male	68	NSCLC (non-squamous)	Lung / Malignant Epithelial / Adenocarcinoma	GI / Liver NOS	0	80	3
8-00753	Female	57	Breast Cancer	Breast / Epithelial tumors / Invasive lobular carcinoma	Breast / Female breast right	0	60	3
8-00768	Female	83	NSCLC (non-squamous)	Lung / Malignant Epithelial / Non-small cell lung cancer, NOS	Musculoskeletal/ Soft Tissue / Soft tissues NOS	0	70	3
8-00785	Male	78	NSCLC (non-squamous)	Lung / Malignant Epithelial / Adenocarcinoma	Thorax / Lung left lower lobe of, NOS	0	70	3
8-00806	Male	79	NSCLC (squamous)	Lung / Malignant Epithelial / Squamous cell carcinoma	Thorax / Lung right upper lobe of, NOS	0	90	3
8-00814	Male	94	Urothelial Carcinoma	Bladder / Urothelial tumor / Undifferentiated	GU / Urinary bladder NOS	0	70	3
8-00841	Male	83	Prostate Cancer	Prostate / Epithelial tumors / Adenocarcinoma	GU / Prostate NOS	0	80	3
8-00842	Male	67	NSCLC (non-squamous)	Lung / Malignant Epithelial / Adenocarcinoma	Thorax / Lung right upper lobe of, NOS	0	40	3
8-00856	Male	54	Prostate Cancer	Prostate / Epithelial tumors / Adenocarcinoma	GU / Prostate NOS	0	95	3
8-00890	Female	72	Uterine Cancer	Endometrial / Epithelial tumors and related lesions / Endometrial carcinoma / Serous adenocarcinoma	GYN / Endometrium NOS	0	90	3
8-00920	Male	52	Thymic Cancer	Mediastinum & Thymus / Epithelial tumors / Thymoma 8580|1 / Type B3 (epithelial: atypical: squamoid: well-differentiated thymic carcinoma) 8	Head & Neck / Thymus NOS	0	60	3
8-00921	Male	86	NSCLC (non-squamous)	Lung / Malignant Epithelial / Adenocarcinoma	Musculoskeletal/ Soft Tissue / Soft tissues NOS	0	90	3
8-00942	Male	69	Prostate Cancer	Prostate / Epithelial tumors / Adenocarcinoma	GU / Prostate NOS	0	40	3
8-00974	Female	69	Breast Cancer	Breast / Epithelial tumors / Invasive lobular carcinoma	Breast / Breast NOS	0	90	3
8-01005	Female	73	NSCLC (non-squamous)	Lung / Malignant Epithelial / Adenocarcinoma	Thorax / Lung left lower lobe of, NOS	0	50	3
8-01007	Male	70	Prostate Cancer	Prostate / Epithelial tumors / Adenocarcinoma	Hematopoietic / Lymph node NOS	0	90	4
8-01033	Female	71	NSCLC (non-squamous)	Lung / Malignant Epithelial / Adenocarcinoma	Thorax / Lung left upper lobe of, NOS	0	70	3
8-01039	Female	81	NSCLC (non-squamous)	Lung / Malignant Epithelial / Adenocarcinoma	Thorax / Lung, Left	0	95	3
8-01106	Female	83	NSCLC (squamous)	Lung / Malignant Epithelial / Squamous cell carcinoma	Thorax / Lung right upper lobe of, NOS	0	80	3
8-01127	Female	78	NSCLC (squamous)	Lung / Malignant Epithelial / Squamous cell carcinoma	GI / Liver NOS	0	90	3
8-01137	Female	56	Breast Cancer	Breast / Epithelial tumors / Invasive ductal carcinoma, NOS	Breast / Female breast right	5	80	3
8-01145	Female	70	NSCLC (non-squamous)	Lung / Malignant Epithelial / Adenocarcinoma	Thorax / Lung right lower lobe of, NOS	0	40	3
8-01155	Female	58	Breast Cancer	Breast / Epithelial tumors / Invasive ductal carcinoma, NOS	Hematopoietic / Lymph node NOS	5	90	4
8-01161	Female	61	Uterine Cancer	Endometrial / Epithelial tumors and related lesions / Endometrial endometrioid adenocarcinoma	GYN / Endometrium NOS	20	90	4
8-01200	Female	69	NSCLC (non-squamous)	Lung / Malignant Epithelial / Adenocarcinoma	Thorax / Lung, Left	0	60	3
8-01213	Male	42	Mesothelioma	Mesothelioma / Mesothelial tumors / Diffuse malignant mesothelioma	Musculoskeletal/ Soft Tissue / Omentum NOS	0	70	3
8-01218	Female	65	NSCLC (non-squamous)	Lung / Malignant Epithelial / Adenocarcinoma	Thorax / Pleural effusion	0	30	3
8-01224	Female	51	Breast Cancer	Breast / Epithelial tumors / Invasive ductal carcinoma, NOS	GI / Liver NOS	0	95	4
8-01225	Female	89	NSCLC (non-squamous)	Lung / Malignant Epithelial / Adenocarcinoma	Thorax / Lung, Right	0	70	3
8-01245	Male	69	Prostate Cancer	Prostate / Epithelial tumors / Adenocarcinoma	Hematopoietic / Lymph node NOS	0	95	3
8-01284	Male	85	Mesothelioma	Mesothelioma / Mesothelial tumors / Diffuse malignant mesothelioma	Thorax / Pleura NOS	5	90	3
8-01289	Female	47	Sarcoma	Soft Tissue / Adipocytic Tumours / Malignant / Dedifferentiated liposarcoma	Musculoskeletal/ Soft Tissue / Soft tissues NOS	0	60	3
8-01291	Male	72	Mesothelioma	Mesothelioma / Mesothelial tumors / Diffuse malignant mesothelioma	Musculoskeletal/ Soft Tissue / Soft tissues NOS	30	50	3
8-01300	Male	49	Endocrine Gland Cancer	Endocrine	Head & Neck / Orbit	5	90	3
8-01321	Female	55	Unknown Primary Cancer	Lung	Thorax / Lung right middle lobe of, NOS	0	35	3
8-01329	Male	56	NSCLC (non-squamous)	Lung / Malignant Epithelial / Adenocarcinoma	Thorax / Pleural effusion	0	50	3
8-01357	Male	52	Adrenal Gland	Endocrine / Adrenal cortical carcinoma	Endocrine / Adrenal gland NOS	0	95	3
8-01379	Female	59	NSCLC (non-squamous)	Lung / Malignant Epithelial / Adenocarcinoma	Thorax / Lung NOS	0	50	3
8-01385	Male	77	NSCLC (non-squamous)	Lung / Malignant Epithelial / Adenocarcinoma	Thorax / Lung NOS	0	55	3
8-01410	Male	64	Prostate Cancer	Prostate / Epithelial tumors / Adenocarcinoma	GU / Prostate NOS	0	80	3
8-01441	Female	44	Breast Cancer	Breast / Epithelial tumors / Invasive ductal carcinoma, NOS	GI / Liver NOS	0	75	3
8-01457	Male	72	Prostate Cancer	Prostate / Epithelial tumors / Adenocarcinoma	Hematopoietic / Lymph node NOS	0	50	3
8-01460	Female	64	Breast Cancer	Breast / Epithelial tumors / Invasive ductal carcinoma, NOS	GI / Peritoneum NOS	0	60	3
8-01505	Male	84	Sarcoma	Testicular / Sex cord|gonadal stromal tumors	Hematopoietic / Lymph node NOS	0	95	3
8-01524	Female	75	Breast Cancer	Breast / Epithelial tumors / Invasive ductal carcinoma, NOS	GI / Liver NOS	0	95	4
8-01532	Female	68	NSCLC (non-squamous)	Lung / Malignant Epithelial / Adenocarcinoma	Musculoskeletal/ Soft Tissue / Bone NOS	0	100	4
8-01559	Female	66	Thymic Cancer	Mediastinum & Thymus / Epithelial tumors / Thymoma 8580|1 / Type C Thymic carcinoma (including neuroendocrine epithelial tumors of the thym	Hematopietic / Thymus NOS	10	60	3
8-01567	Female	40	Skin (Non-Epithelial)	Skin	GYN / Vulva NOS	0	95	3
8-01586	Female	59	Breast Cancer	Breast / Epithelial tumors / Invasive ductal carcinoma, NOS	GI / Liver NOS	0	90	3
8-01596	Female	55	NSCLC (non-squamous)	Lung / Malignant Epithelial / Adenocarcinoma	Nervous System / Brain NOS	0	95	3
8-01598	Female	60	NSCLC (non-squamous)	Lung / Malignant Epithelial / Adenocarcinoma	Thorax / Pleural effusion	0	20	2
8-01657	Male	60	Testicular Cancer	Testicular / Tumor of one histological type / Trophoblastic tumor / Choriocarcinoma	Thorax / Lung right lower lobe of, NOS	40	90	3
8-01659	Male	64	NSCLC (non-squamous)	Lung / Malignant Epithelial / Adenocarcinoma	Thorax / Pleura NOS	0	50	2
8-01674	Female	47	Breast Cancer	Breast / Epithelial tumors / Invasive ductal carcinoma, NOS	Breast / Female breast left	0	95	3
8-01688	Male	60	NSCLC (non-squamous)	Lung / Malignant Epithelial / Adenocarcinoma	Thorax / Lung left lower lobe of, NOS	0	70	3
8-01691	Female	64	NSCLC (non-squamous)	Lung / Malignant Epithelial / Non-small cell lung cancer, NOS	Hematopoietic / Lymph node NOS	0	40	3
8-01786	Female	75	Thymic Cancer	Mediastinum & Thymus / Epithelial tumors / Thymoma 8580|1	Thorax / Mediastinum NOS	0	90	4
8-01790	Female	65	NSCLC (non-squamous)	Lung / Malignant Epithelial / Adenocarcinoma	Thorax / Pleural effusion	0	80	3
8-01794	Male	64	Skin (Squamous Cell Carcinoma)	Skin / Keratinocytic tumors / Squamous cell carcinoma	Hematopoietic / Lymph node NOS	0	80	3
8-01801	Male	60	Skin (Non-Epithelial)	Skin / Appendageal tumors / Tumors with sebacceous differentiation / Sebaceous carcinoma	Head & Neck / Orbit	5	100	3
8-01804	Male	12	Brain and Nervous System Cancer	Brain / Tumors of Neuroepithelial Tissue / Neuroblastic tumours / Neuroblastomas of the adrenal gland and sympathetic nervous system	Musculoskeletal/ Soft Tissue / Soft tissues NOS	0	90	4
8-01834	Female	75	Breast Cancer	Breast / Epithelial tumors / Invasive ductal carcinoma, NOS	GI / Colon NOS	5	95	3
8-01871	Female	39	Breast Cancer	Breast / Epithelial tumors / Invasive ductal carcinoma, NOS	Breast / Female breast left	0	90	3
8-01932	Female	49	Breast Cancer	Breast / Epithelial tumors / Invasive ductal carcinoma, NOS	Breast / Female breast left	0	60	3
8-01933	Female	49	Breast Cancer	Breast / Epithelial tumors / Invasive ductal carcinoma, NOS	Breast / Female breast right	0	80	3
8-02012	Female	58	Breast Cancer	Breast / Epithelial tumors / Invasive lobular carcinoma	Musculoskeletal/ Soft Tissue / Soft tissues NOS	0	100	3
8-02050	Male	75	Breast Cancer	Breast / Epithelial tumors / Mammary adenocarcinoma, NOS	Musculoskeletal/ Soft Tissue / Soft tissues NOS	0	95	3
8-02084	Female	52	Adrenal Gland	Endocrine / Adrenal cortical carcinoma	Endocrine / Adrenal gland NOS	0	80	3
8-02103	Female	72	Uterine Cancer	Endometrial / Mixed epithelial and mesenchymal tumors / Carcinosarcoma (malignant Mullerian mixed tumor: metaplastic carcinoma)	GYN / Uterus NOS	5	100	3
8-02129	Male	66	NSCLC (non-squamous)	Lung / Malignant Epithelial / Adenocarcinoma	Thorax / Lung right upper lobe of, NOS	0	70	3
8-02138	Female	76	NSCLC (non-squamous)	Lung / Malignant Epithelial / Adenocarcinoma	GI / Pancreas NOS	0	50	2
8-02143	Female	42	Breast Cancer	Breast / Epithelial tumors / Mammary adenocarcinoma, NOS	Thorax / Pleural effusion	0	80	3
8-02163	Female	54	Breast Cancer	Breast / Epithelial tumors / Invasive ductal carcinoma, NOS	Breast / Female breast left	0	90	3
8-02205	Female	48	NSCLC (non-squamous)	Lung / Malignant Epithelial / Adenocarcinoma	Hematopoietic / Lymph node NOS	0	50	3
8-02246	Female	58	NSCLC (non-squamous)	Lung / Malignant Epithelial / Adenocarcinoma	Thorax / Lung, Left	20	80	3
8-02299	Male	85	NSCLC (non-squamous)	Lung / Malignant Epithelial / Adenocarcinoma	Hematopoietic / Lymph node NOS	0	90	3
8-02348	Female	70	Breast Cancer	Breast / Epithelial tumors / Mammary adenocarcinoma, NOS	Musculoskeletal/ Soft Tissue / Bone NOS	10	90	3
8-02368	Female	50	Breast Cancer	Breast / Epithelial tumors / Mammary adenocarcinoma, NOS	Thorax / Pleural effusion	0	90	3
8-02404	Male	76	Esophageal Cancer	Esophageal / Epithelial Tumors / Carcinoma / Adenocarcinoma	GI / Esophagus NOS	5	90	3
9-00055	Male	79	NSCLC (non-squamous)	Lung / Malignant Epithelial / Adenocarcinoma	Thorax / Lung right upper lobe of, NOS	0	100	4
9-00072	Male	75	Skin (Non-Epithelial)	Skin / Appendageal tumors / Tumors with sebacceous differentiation / Sebaceous carcinoma	Musculoskeletal/ Soft Tissue / Soft tissues NOS	0	95	3
9-00078	Male	67	Endocrine Gland Cancer	Endocrine / Parathyroid carcinoma	Musculoskeletal/ Soft Tissue / Soft tissues NOS	0	80	3
9-00081	Female	55	Adrenal Gland	Endocrine / Adrenal cortical carcinoma	Endocrine / Adrenal gland NOS	5	90	3
9-00119	Female	66	Sarcoma	Soft Tissue / Adipocytic Tumours / Malignant / Dedifferentiated liposarcoma	Musculoskeletal/ Soft Tissue / Soft tissues NOS	0	90	3
9-00131	Female	83	Colorectal Cancer	Colorectal / Epithelial tumors / Carcinoma / Adenocarcinoma	GI / Colon NOS	0	50	3
9-00132	Female	77	Colorectal Cancer	Colorectal / Epithelial tumors / Carcinoma / Adenocarcinoma	Thorax / Lung left upper lobe of, NOS	20	90	3
9-00140	Female	62	Breast Cancer	Breast / Epithelial tumors / Mammary adenocarcinoma, NOS	Breast / Breast NOS	0	85	3
9-00159	Female	69	Breast Cancer	Breast / Epithelial tumors / Mammary adenocarcinoma, NOS	Hematopoietic / Lymph node NOS	0	100	4
9-00171	Male	79	Mesothelioma	Mesothelioma / Mesothelial tumors / Diffuse malignant mesothelioma	Thorax / Pleura NOS	0	70	3
9-00180	Male	54	NSCLC (non-squamous)	Lung / Malignant Epithelial / Adenocarcinoma	Thorax / Lung left upper lobe of, NOS	0	60	3
9-00181	Female	62	Sarcoma	Endometrial / Mesenchymal tumors / Miscellanous mesenchymal tumors / Other malignant mesenchymal tumors	GYN / Uterus NOS	20	95	4
9-00217	Female	79	NSCLC (non-squamous)	Lung / Malignant Epithelial / Adenocarcinoma	Thorax / Lung left upper lobe of, NOS	0	50	3
9-00261	Male	51	Prostate Cancer	Prostate / Epithelial tumors / Adenocarcinoma	GI / Liver NOS	0	90	3
9-00308	Female	82	Ovarian Cancer	Ovary / Surface epithelial-stromal tumors / Serous tumors / Malignant	Skin / Skin NOS	0	90	4
9-00320	Male	79	Skin (Non-Epithelial)	Skin / Appendageal tumors / Tumors with apocrine and eccrine differentiation / Malignant Tumors / Apocrine carcinoma	Skin / Skin NOS	0	90	3
9-00332	Female	63	Breast Cancer	Breast / Epithelial tumors / Mammary adenocarcinoma, NOS	Breast / Breast NOS	0	90	3
9-00361	Female	59	Breast Cancer	Breast / Epithelial tumors / Mammary adenocarcinoma, NOS	Skin / Skin NOS	0	90	2
9-00367	Male	61	Unknown Primary Cancer	Unknown primary / Squamous cell carcinoma, NOS	Hematopoietic / Lymph node NOS	0	90	3
9-00387	Male	72	NSCLC (non-squamous)	Lung / Malignant Epithelial / Adenocarcinoma	Thorax / Pleural effusion	0	50	3
9-00396	Female	82	Gallbladder and Extrahepatic Bile Duct Cancers	Gallbladder & Extrahepatic bile duct / Epithelial tumors / Malignant carcinoma / Adenocarcinoma 8140|3	Musculoskeletal/ Soft Tissue / Soft tissues NOS	0	80	3
9-00427	Male	60	NSCLC (non-squamous)	Lung / Malignant Epithelial / Adenocarcinoma	Thorax / Lung left upper lobe of, NOS	0	90	3
9-00460	Female	54	NSCLC (non-squamous)	Lung / Malignant Epithelial / Adenocarcinoma	Hematopoietic / Lymph node NOS	0	20	2
9-00467	Male	86	Unknown Primary Cancer	Unknown primary / Squamous cell carcinoma, NOS	GU / Penis NOS	5	40	3
9-00475	Male	77	NSCLC (non-squamous)	Lung / Malignant Epithelial / Adenocarcinoma	Thorax / Lung left lower lobe of, NOS	0	70	3
9-00508	Male	64	Gallbladder and Extrahepatic Bile Duct Cancers	Gallbladder & Extrahepatic bile duct / Epithelial tumors / Malignant carcinoma / Adenocarcinoma 8140|3	GI / Liver NOS	0	100	3
9-00522	Male	75	NSCLC (non-squamous)	Lung / Malignant Epithelial / Adenocarcinoma	Hematopoietic / Lymph node NOS	30	100	3
9-00529	Male	74	Mesothelioma	Mesothelioma / Mesothelial tumors / Diffuse malignant mesothelioma	Thorax / Pleura NOS	0	90	3
9-00530	Male	56	NSCLC (non-squamous)	Lung / Malignant Epithelial / Adenocarcinoma	Thorax / Pleural effusion	0	50	3
9-00535	Female	63	Breast Cancer	Breast / Epithelial tumors / Mammary adenocarcinoma, NOS	GI / Liver NOS	0	95	4
9-00580	Female	52	Breast Cancer	Breast / Epithelial tumors / Mammary adenocarcinoma, NOS	Thorax / Pleural effusion	0	70	3
9-00588	Male	71	NSCLC (non-squamous)	Lung / Malignant Epithelial / Adenocarcinoma	Thorax / Lung, Left	0	95	4
9-00594	Female	74	Ovarian Cancer	Ovary / Surface epithelial-stromal tumors / Serous tumors	GI / Liver NOS	40	60	3
9-00657	Female	60	NSCLC (non-squamous)	Lung / Malignant Epithelial / Adenocarcinoma	Thorax / Lung right upper lobe of, NOS	0	50	3
9-00671	Female	67	NSCLC (non-squamous)	Lung / Malignant Epithelial / Adenocarcinoma	Thorax / Lung left lower lobe of, NOS	0	95	4
9-00683	Male	75	Head and Neck Cancer	Salivary Glands / Malignant Epithelial Tumor / Large cell carcinoma	Head & Neck / Parotid gland NOS	30	50	3
9-00706	Female	58	NSCLC (non-squamous)	Lung / Malignant Epithelial / Adenocarcinoma	Hematopoietic / Lymph node NOS	0	90	4
9-00714	Male	64	NSCLC (squamous)	Lung / Malignant Epithelial / Squamous cell carcinoma	Thorax / Lung right lower lobe of, NOS	0	80	3
9-00719	Male	71	NSCLC (non-squamous)	Lung / Malignant Epithelial / Adenocarcinoma	Hematopoietic / Lymph node NOS	10	60	3
9-00748	Male	91	Head and Neck Cancer	Head & Neck / Hypopharynx, Larynx, and Trachea / Malignant epithelial tumors / Squamous cell carcinoma	Head & Neck / Larynx NOS	10	90	4
9-00752	Female	66	NSCLC (non-squamous)	Lung / Malignant Epithelial / Adenocarcinoma	Thorax / Lung, Right	0	20	3
9-00799	Male	80	NSCLC (non-squamous)	Lung / Malignant Epithelial / Adenocarcinoma	Thorax / Pleura NOS	0	25	3
9-00803	Female	77	Breast Cancer	Breast / Epithelial tumors / Mammary adenocarcinoma, NOS	GI / Liver NOS	0	100	4
9-00814	Female	45	Breast Cancer	Breast / Epithelial tumors / Mammary adenocarcinoma, NOS	Musculoskeletal/ Soft Tissue / Soft tissues NOS	0	90	3
9-00852	Male	54	NSCLC (non-squamous)	Lung / Malignant Epithelial / Adenocarcinoma	Thorax / Pleura NOS	0	70	3
9-00879	Male	70	Melanoma	Melanoma / Melanocytic Tumors / Malignant melanoma	Skin / Skin NOS	0	90	4
9-00897	Male	74	Head and Neck Cancer	Head & Neck / Squamous cell carcinoma	Head & Neck / Epiglottis NOS	0	90	4
9-00906	Unspecified	20	NSCLC (non-squamous)	Lung	Thorax / Lung, Right	0	100	4
9-00907	Unspecified	20	NSCLC (non-squamous)	Lung	Thorax / Lung, Right	0	100	4
9-00929	Female	68	NSCLC (non-squamous)	Lung / Malignant Epithelial / Sarcomatoid carcinoma	Musculoskeletal/ Soft Tissue / Soft tissues NOS	0	100	3
9-00963	Female	75	NSCLC (non-squamous)	Lung / Malignant Epithelial / Adenocarcinoma	Thorax / Pleural effusion	0	60	3
9-00974	Female	75	NSCLC (non-squamous)	Lung / Malignant Epithelial / Non-small cell lung cancer, NOS	Hematopoietic / Lymph node NOS	0	50	2
9-00996	Female	62	Gallbladder and Extrahepatic Bile Duct Cancers	Gallbladder & Extrahepatic bile duct / Epithelial tumors / Malignant carcinoma / Adenocarcinoma 8140|3	GI / Liver NOS	50	70	3
9-01000	Female	67	Esophageal Cancer	Gastroesophageal junction / Epithelial tumors / Adenocarcinoma	GI / Gastroesophageal junction	0	95	3
9-01004	Female	59	Breast Cancer	Breast / Epithelial tumors / Mammary adenocarcinoma, NOS	GYN / Endometrium NOS	0	95	4
9-01010	Female	86	Melanoma	Melanoma / Melanocytic Tumors / Malignant melanoma	Hematopoietic / Lymph node NOS	0	50	4
9-01028	Male	59	Gallbladder and Extrahepatic Bile Duct Cancers	Gallbladder & Extrahepatic bile duct / Epithelial tumors / Malignant carcinoma / Adenocarcinoma 8140|3	GI / Liver NOS	0	70	3
9-01034	Male	62	Prostate Cancer	Prostate / Epithelial tumors / Adenocarcinoma	Hematopoietic / Lymph node NOS	0	70	3
9-01036	Male	57	NSCLC (squamous)	Lung / Malignant Epithelial / Squamous cell carcinoma	Hematopoietic / Lymph node NOS	5	50	3
9-01044	Female	77	NSCLC (non-squamous)	Lung / Malignant Epithelial / Adenocarcinoma	Thorax / Lung right lower lobe of, NOS	0	80	3
9-01081	Male	69	Esophageal Cancer	Esophageal / Epithelial Tumors / Carcinoma / Adenocarcinoma	GI / Esophagus NOS	0	100	3
9-01091	Female	81	Small Intestine Cancer	Small Intestine / Epithelial tumors / Carcinoma / Adenocarcinoma	GI / Duodenum NOS	0	80	3
9-01099	Female	55	Skin (Squamous Cell Carcinoma)	Skin / Keratinocytic tumors / Squamous cell carcinoma	Musculoskeletal/ Soft Tissue / Soft tissues NOS	0	90	3
9-01106	Female	69	NSCLC (non-squamous)	Lung / Malignant Epithelial / Adenocarcinoma	Thorax / Pleural effusion	0	70	3
9-01114	Female	86	Melanoma	Melanoma / Melanocytic Tumors / Malignant melanoma	Musculoskeletal/ Soft Tissue / Soft tissues NOS	0	95	3
9-01138	Male	64	NSCLC (non-squamous)	Lung / Malignant Epithelial / Adenocarcinoma	Hematopoietic / Lymph node NOS	50	100	3
9-01153	Female	65	NSCLC (non-squamous)	Lung / Malignant Epithelial / Adenocarcinoma	Thorax / Lung left lower lobe of, NOS	0	50	3
9-01171	Female	82	NSCLC (non-squamous)	Lung / Malignant Epithelial / Adenocarcinoma	Thorax / Lung left lower lobe of, NOS	0	40	3
9-01172	Male	51	NSCLC (non-squamous)	Lung / Malignant Epithelial / Adenocarcinoma	Hematopoietic / Lymph node NOS	0	90	3
9-01183	Female	61	Thymic Cancer	Mediastinum & Thymus / Epithelial tumors	Thorax / Mediastinum NOS	0	95	3
9-01190	Female	56	NSCLC (non-squamous)	Lung / Malignant Epithelial / Adenocarcinoma	Thorax / Lung left lower lobe of, NOS	0	50	3
9-01207	Female	66	Breast Cancer	Breast / Epithelial tumors / Mammary adenocarcinoma, NOS	Hematopoietic / Lymph node NOS	0	50	3
9-01223	Female	73	Breast Cancer	Breast / Epithelial tumors / Mammary adenocarcinoma, NOS	Musculoskeletal/ Soft Tissue / Soft tissues NOS	0	90	3
9-01225	Female	75	NSCLC (squamous)	Lung / Malignant Epithelial / Squamous cell carcinoma	Endocrine / Adrenal gland NOS	0	30	3
9-01245	Male	55	Melanoma	Melanoma / Melanocytic Tumors / Malignant melanoma	Thorax / Lung right lower lobe of, NOS	0	100	4
9-01246	Male	83	Mesothelioma	Mesothelioma / Mesothelial tumors / Diffuse malignant mesothelioma	Thorax / Pleura NOS	0	100	3
9-01261	Female	68	Breast Cancer	Breast / Epithelial tumors / Mammary adenocarcinoma, NOS	Breast / Female breast left	0	90	3
9-01282	Female	54	NSCLC (non-squamous)	Lung / Malignant Epithelial / Adenocarcinoma	Thorax / Pleura NOS	0	20	2
9-01301	Male	59	NSCLC (non-squamous)	Lung / Malignant Epithelial / Adenocarcinoma	Thorax / Pleural effusion	0	95	3
9-01306	Male	68	NSCLC (squamous)	Lung / Malignant Epithelial / Squamous cell carcinoma	Musculoskeletal/ Soft Tissue / Soft tissues NOS	0	95	3
9-01354	Female	64	Neuroendocrine Tumors	Lung / Malignant Epithelial / Small cell carcinoma	Thorax / Lung, Left	50	100	4
9-01357	Female	63	Gallbladder and Extrahepatic Bile Duct Cancers	Gallbladder & Extrahepatic bile duct / Epithelial tumors / Malignant carcinoma / Adenocarcinoma 8140|3	GI / Gallbladder NOS	0	70	3
9-01371	Male	55	Esophageal Cancer	Gastroesophageal junction / Epithelial tumors / Adenocarcinoma	GI / Gastroesophageal junction	0	70	3
9-01376	Male	65	NSCLC (non-squamous)	Lung / Malignant Epithelial / Adenocarcinoma	Nervous System / Brain NOS	30	70	3
9-01408	Male	78	Stomach Cancer	Stomach / Epithelial tumors / Carcinoma / Adenocarcinoma	GI / Stomach NOS	0	30	3
9-01419	Male	39	NSCLC (non-squamous)	Lung / Malignant Epithelial / Adenocarcinoma	Thorax / Lung right middle lobe of, NOS	0	60	3
9-01437	Male	67	NSCLC (squamous)	Lung / Malignant Epithelial / Squamous cell carcinoma	Thorax / Lung left upper lobe of, NOS	30	100	3
9-01495	Male	74	Urothelial Carcinoma	Bladder / Urothelial tumor / Infiltrating urothelial carcinoma	Thorax / Lung, Left	0	70	3
9-01499	Male	59	NSCLC (non-squamous)	Lung / Malignant Epithelial / Adenocarcinoma	Thorax / Lung right upper lobe of, NOS	0	35	3
9-01507	Female	70	Stomach Cancer	Stomach / Epithelial tumors / Carcinoma / Adenocarcinoma	GI / Stomach NOS	5	90	3
9-01512	Male	86	NSCLC (non-squamous)	Lung / Malignant Epithelial / Adenocarcinoma	Thorax / Lung right upper lobe of, NOS	0	40	3
9-01514	Female	52	Gallbladder and Extrahepatic Bile Duct Cancers	Gallbladder & Extrahepatic bile duct / Epithelial tumors / Malignant carcinoma / Adenocarcinoma 8140|3	GI / Gallbladder NOS	0	50	3
9-01525	Male	52	NSCLC (non-squamous)	Lung / Malignant Epithelial / Adenocarcinoma	Hematopoietic / Lymph node NOS	0	85	3
9-01536	Female	68	Stomach Cancer	Stomach / Epithelial tumors / Carcinoma / Adenocarcinoma	GI / Stomach NOS	10	90	3
9-01543	Female	78	Urothelial Carcinoma	Bladder / Urothelial tumor / Infiltrating urothelial carcinoma	GYN / Uterus NOS	0	60	3
9-01582	Male	47	Colorectal Cancer	Colorectal / Epithelial tumors / Carcinoma / Adenocarcinoma	GI / Colon NOS	0	60	3
9-01601	Female	76	NSCLC (non-squamous)	Lung / Malignant Epithelial / Adenocarcinoma	Thorax / Lung left lower lobe of, NOS	0	50	3
9-01611	Male	51	Mesothelioma	Mesothelioma / Mesothelial tumors / Diffuse malignant mesothelioma	Hematopoietic / Lymph node NOS	10	100	3
9-01635	Female	85	NSCLC (non-squamous)	Lung / Malignant Epithelial / Adenocarcinoma	Thorax / Lung left lower lobe of, NOS	0	70	3
9-01656	Female	38	Colorectal Cancer	Colorectal / Epithelial tumors / Carcinoma / Adenocarcinoma	Hematopietic / Spleen NOS	5	50	3
9-01662	Male	50	NSCLC (non-squamous)	Lung / Malignant Epithelial / Adenocarcinoma	Thorax / Pleura NOS	0	95	3
9-01673	Female	73	Breast Cancer	Breast / Epithelial tumors / Mammary adenocarcinoma, NOS	GI / Liver NOS	0	100	3
9-01682	Male	65	NSCLC (non-squamous)	Lung / Malignant Epithelial / Adenocarcinoma	Thorax / Lung, Right	0	70	3
9-01689	Female	56	Brain and Nervous System Cancer	Brain / Tumors of Neuroepithelial Tissue / Astrocytic tumours / Glioblastoma	Nervous System / Brain NOS	0	90	3
9-01702	Female	69	NSCLC (non-squamous)	Lung / Malignant Epithelial / Adenocarcinoma	Thorax / Lung, Right	20	50	3
9-01718	Male	59	NSCLC (non-squamous)	Lung / Malignant Epithelial / Adenocarcinoma	Thorax / Lung NOS	0	60	3
9-01730	Female	48	Thymic Cancer	Mediastinum & Thymus / Epithelial tumors / Thymoma 8580|1	Thorax / Anterior mediastinum	0	25	3
9-01740	Female	77	NSCLC (non-squamous)	Lung / Malignant Epithelial / Adenocarcinoma	Thorax / Pleural effusion	0	80	3
9-01756	Female	62	Thymic Cancer	Mediastinum & Thymus / Epithelial tumors / Thymoma 8580|1 / Type B3 (epithelial: atypical: squamoid: well-differentiated thymic carcinoma) 8	Head & Neck / Thymus NOS	0	90	3
9-01758	Female	68	Breast Cancer	Breast / Epithelial tumors / Mammary adenocarcinoma, NOS	Breast / Female breast right	0	100	3
9-01774	Male	86	Sarcoma	Soft Tissue / Adipocytic Tumours / Malignant / Dedifferentiated liposarcoma	Musculoskeletal/ Soft Tissue / Soft tissues NOS	0	100	3
9-01784	Male	62	Melanoma	Melanoma / Melanocytic Tumors / Malignant melanoma	Musculoskeletal/ Soft Tissue / Soft tissues NOS	0	90	4
9-01851	Female	50	Head and Neck Cancer	Head & Neck / Squamous cell carcinoma	Head & Neck / Oropharynx NOS	0	95	3
9-01855	Female	46	Breast Cancer	Breast / Epithelial tumors / Mammary adenocarcinoma, NOS	Breast / Female breast right	5	95	3
9-01861	Female	91	NSCLC (non-squamous)	Lung / Malignant Epithelial / Adenocarcinoma	Thorax / Pleural effusion	0	90	3
9-01864	Male	84	NSCLC (non-squamous)	Lung / Malignant Epithelial / Adenocarcinoma	Hematopoietic / Lymph node NOS	5	80	3
9-01898	Male	48	NSCLC (non-squamous)	Lung / Malignant Epithelial / Adenocarcinoma	Thorax / Pleura NOS	0	100	3
9-01926	Female	67	NSCLC (non-squamous)	Lung / Malignant Epithelial / Adenocarcinoma	Musculoskeletal/ Soft Tissue / Bone NOS	0	93	3
9-01954	Male	76	Prostate Cancer	Prostate / Epithelial tumors / Adenocarcinoma	Hematopoietic / Lymph node NOS	0	20	3
9-01985	Female	68	NSCLC (non-squamous)	Lung / Malignant Epithelial / Adenocarcinoma	Nervous System / Brain NOS	0	80	3
9-01991	Female	68	Breast Cancer	Breast / Epithelial tumors / Mammary adenocarcinoma, NOS	Breast / Breast NOS	0	90	3
9-02010	Male	57	NSCLC (non-squamous)	Lung / Malignant Epithelial / Non-small cell lung cancer, NOS	Nervous System / Brain NOS	50	80	3
9-02025	Male	54	Prostate Cancer	Prostate / Epithelial tumors / Adenocarcinoma	GU / Prostate NOS	0	90	3
9-02026	Female	84	NSCLC (non-squamous)	Lung / Malignant Epithelial / Adenocarcinoma	Thorax / Lung left upper lobe of, NOS	5	70	3
9-02033	Female	48	Thymic Cancer	Mediastinum & Thymus / Epithelial tumors / Thymoma 8580|1	Thorax / Pleura NOS	0	25	4
9-02068	Female	77	Neuroendocrine Tumors	Lung / Malignant Epithelial / Small cell carcinoma	GI / Liver NOS	0	70	3
9-02070	Female	71	Ovarian Cancer	Ovary / Surface epithelial-stromal tumors / Endometrioid tumors including variants with squamous differentiation / Malignant / Adenocarcinoma, NOS	Hematopoietic / Lymph node NOS	0	90	3
9-02083	Female	68	Liver and Bile Duct Cancer	Liver / Epithelial tumours / Malignant / Intrahepatic cholangiocarcinoma	GI / Liver NOS	0	80	3
9-02123	Female	52	NSCLC (non-squamous)	Lung / Malignant Epithelial / Adenocarcinoma	Thorax / Lung right upper lobe of, NOS	5	60	3
9-02137	Female	61	Small Intestine Cancer	Small Intestine / Epithelial tumors / Carcinoma / Adenocarcinoma	GI / Duodenum NOS	0	80	3
9-02214	Female	79	Breast Cancer	Breast / Epithelial tumors / Mammary adenocarcinoma, NOS	GI / Liver NOS	0	100	3
9-02244	Male	61	Urothelial Carcinoma	Bladder / Urothelial tumor / Infiltrating urothelial carcinoma	GU / Urinary bladder NOS	5	90	3
9-02251	Male	95	Melanoma	Melanoma / Melanocytic Tumors / Malignant melanoma	Nervous System / Brain NOS	0	100	3
9-02256	Female	67	NSCLC (non-squamous)	Lung / Malignant Epithelial / Non-small cell lung cancer, NOS	Hematopoietic / Lymph node NOS	0	95	3
9-02259	Male	60	Esophageal Cancer	Gastroesophageal junction / Epithelial tumors / Adenocarcinoma	GI / Gastroesophageal junction	0	80	3
9-02276	Male	76	NSCLC (squamous)	Lung / Malignant Epithelial / Squamous cell carcinoma	Thorax / Lung, Right	5	70	3
9-02287	Female	68	Neuroendocrine Tumors	Lung / Malignant Epithelial / Small cell carcinoma	Nervous System / Brain NOS	10	100	4
9-02307	Female	68	Sarcoma	Soft Tissue / Fibroblastic | MyofibroblasticTumours	Musculoskeletal/ Soft Tissue / Soft tissues NOS	0	95	3
9-02326	Female	99	NSCLC (non-squamous)	Lung / Malignant Epithelial / Adenocarcinoma	Thorax / Pleural effusion	0	40	3
9-02330	Female	75	Colorectal Cancer	Colorectal / Epithelial tumors	GI / Colon NOS	0	90	3
9-02332	Male	54	NSCLC (non-squamous)	Lung / Malignant Epithelial / Adenocarcinoma	Thorax / Lung right upper lobe of, NOS	0	60	3
9-02347	Female	68	NSCLC (non-squamous)	Lung / Malignant Epithelial / Non-small cell lung cancer, NOS	Thorax / Diaphragm NOS	0	90	3
9-02363	Female	79	Colorectal Cancer	Colorectal / Epithelial tumors / Carcinoma / Adenocarcinoma	GI / Colon NOS	0	95	3
9-02397	Female	50	Breast Cancer	Breast / Epithelial tumors / Mammary adenocarcinoma, NOS	Hematopoietic / Lymph node NOS	0	80	3
9-02399	Male	75	Colorectal Cancer	Colorectal / Epithelial tumors / Carcinoma / Adenocarcinoma	GI / Colon NOS	5	95	3
9-02424	Female	68	NSCLC (non-squamous)	Lung / Malignant Epithelial / Non-small cell lung cancer, NOS	Thorax / Pleural effusion	0	70	3
9-02437	Female	70	Adrenal Gland	Endocrine / Adrenal cortical carcinoma	Endocrine / Adrenal gland NOS	5	90	3
9-02445	Male	61	Stomach Cancer	Stomach / Epithelial tumors / Carcinoma / Adenocarcinoma	GI / Stomach NOS	0	50	3
9-02446	Male	76	Brain and Nervous System Cancer	Brain / Tumors of Neuroepithelial Tissue / Astrocytic tumours / Glioblastoma	Nervous System / Brain NOS	0	70	3
9-02449	Female	77	Urothelial Carcinoma	Bladder / Urothelial tumor / Infiltrating urothelial carcinoma	GU / Urinary bladder NOS	0	80	3
9-02451	Male	84	NSCLC (non-squamous)	Lung / Malignant Epithelial / Adenocarcinoma	Thorax / Lung, Right	0	30	3
9-02460	Female	59	Ovarian Cancer	Ovary / Surface epithelial-stromal tumors / Serous tumors / Malignant / Adenocarcinoma	GYN / Uterus NOS	0	80	3
9-02484	Male	59	NSCLC (squamous)	Lung / Malignant Epithelial / Squamous cell carcinoma	GI / Liver NOS	0	100	3
9-02486	Female	52	Female Genital Cancer	Other Gynecological	Musculoskeletal/ Soft Tissue / Soft tissues NOS	5	70	3
9-02498	Male	49	Sarcoma	Small Intestine / Non-epithelial tumors / Gastrointestinal stromal tumor	GI / Small intestine NOS	0	70	3
9-02522	Female	70	Breast Cancer	Breast / Epithelial tumors / Mammary adenocarcinoma, NOS	GI / Liver NOS	0	100	3
9-02544	Female	89	Breast Cancer	Breast / Epithelial tumors / Mammary adenocarcinoma, NOS	Breast / Female breast left	0	95	3
9-02545	Female	62	Gallbladder and Extrahepatic Bile Duct Cancers	Gallbladder & Extrahepatic bile duct / Epithelial tumors / Malignant carcinoma / Adenocarcinoma 8140|3	GI / Gallbladder NOS	10	80	3
9-02548	Male	81	NSCLC (non-squamous)	Lung / Malignant Epithelial / Adenocarcinoma	Thorax / Lung left lower lobe of, NOS	0	80	3
9-02578	Female	74	Ovarian Cancer	Ovary	Hematopoietic / Lymph node NOS	10	50	3
9-02580	Male	69	Unknown Primary Cancer	Unknown primary / Carcinoma	Hematopoietic / Lymph node NOS	0	70	3
9-02582	Female	85	NSCLC (non-squamous)	Lung / Malignant Epithelial / Adenocarcinoma	Thorax / Lung left lower lobe of, NOS	0	30	3
9-02625	Female	44	Melanoma	Melanoma / Melanocytic Tumors / Malignant melanoma	Nervous System / Brain NOS	0	80	3
9-02640	Male	64	Skin (Squamous Cell Carcinoma)	Skin / Keratinocytic tumors / Squamous cell carcinoma	Skin / Skin NOS	0	70	3
9-02672	Female	91	NSCLC (non-squamous)	Lung / Malignant Epithelial / Adenocarcinoma	Thorax / Lung right upper lobe of, NOS	0	90	3
9-02683	Female	68	NSCLC (non-squamous)	Lung / Malignant Epithelial / Adenocarcinoma	Hematopoietic / Lymph node NOS	20	70	3
9-02690	Female	71	NSCLC (non-squamous)	Lung / Malignant Epithelial / Non-small cell lung cancer, NOS	Hematopoietic / Lymph node NOS	10	70	3
9-02710	Female	74	Breast Cancer	Breast / Epithelial tumors / Mammary adenocarcinoma, NOS	Breast / Breast NOS	0	50	2
9-02736	Female	69	Breast Cancer	Breast / Epithelial tumors / Invasive ductal carcinoma, NOS	GI / Liver NOS	0	80	2
9-02739	Female	61	Brain and Nervous System Cancer	Brain / Tumors of Neuroepithelial Tissue / Astrocytic tumours / Glioblastoma	Nervous System / Brain NOS	0	90	4
9-02741	Female	63	NSCLC (non-squamous)	Lung / Malignant Epithelial / Adenocarcinoma	Thorax / Lung NOS	0	30	3
9-02753	Male	93	NSCLC (non-squamous)	Lung / Malignant Epithelial / Adenocarcinoma	Thorax / Lung NOS	0	45	3
9-02754	Female	54	Breast Cancer	Breast / Epithelial tumors / Invasive lobular carcinoma	Breast / Breast NOS	0	75	3
9-02761	Female	87	Neuroendocrine Tumors	Lung / Malignant Epithelial / Small cell carcinoma	Hematopoietic / Lymph node NOS	0	40	3
9-02765	Female	64	NSCLC (non-squamous)	Lung / Malignant Epithelial / Adenocarcinoma	Thorax / Lung NOS	0	30	3
9-02769	Male	87	NSCLC (non-squamous)	Lung / Malignant Epithelial / Adenocarcinoma	Thorax / Pleural effusion	0	35	3
9-02771	Male	49	Melanoma	Melanoma / Melanocytic Tumors / Malignant melanoma	Hematopoietic / Lymph node NOS	0	85	3
9-02772	Female	73	Breast Cancer	Breast / Epithelial tumors / Mammary adenocarcinoma, NOS	Nervous System / Brain NOS	0	80	3
9-02778	Female	43	Breast Cancer	Breast / Epithelial tumors / Mammary adenocarcinoma, NOS	Thorax / Chest wall NOS	0	35	3
9-02782	Female	93	NSCLC (non-squamous)	Lung / Malignant Epithelial / Adenocarcinoma	Thorax / Pleura NOS	0	50	3
9-02796	Male	66	Breast Cancer	Breast / Epithelial tumors / Invasive ductal carcinoma, NOS	Breast / Breast NOS	0	70	3
9-02798	Male	74	Brain and Nervous System Cancer	Brain / Tumors of Neuroepithelial Tissue / Astrocytic tumours / Glioblastoma	Nervous System / Brain NOS	5	65	3
9-02811	Male	72	NSCLC (squamous)	Lung / Malignant Epithelial / Squamous cell carcinoma	Nervous System / Brain NOS	0	75	3
9-02822	Male	46	Brain and Nervous System Cancer	Brain / Tumors of Neuroepithelial Tissue / Astrocytic tumours / Glioblastoma / Gliosarcoma	Nervous System / Brain NOS	0	95	3
9-02835	Female	66	NSCLC (non-squamous)	Lung / Malignant Epithelial / Adenocarcinoma	Nervous System / Brain NOS	0	70	3
9-02838	Male	58	Thymic Cancer	Mediastinum & Thymus / Epithelial tumors / Thymoma 8580|1 / Type C Thymic carcinoma (including neuroendocrine epithelial tumors of the thym	Thorax / Mediastinum NOS	5	40	3
9-02871	Female	78	Breast Cancer	Breast / Epithelial tumors / Mammary adenocarcinoma, NOS	Thorax / Pleura NOS	0	85	3
9-02892	Female	61	NSCLC (non-squamous)	Lung / Malignant Epithelial / Adenocarcinoma	Thorax / Lung NOS	0	40	2
9-02915	Female	77	NSCLC (non-squamous)	Lung / Malignant Epithelial / Adenocarcinoma	Nervous System / Brain NOS	0	85	3
9-02941	Female	74	NSCLC (non-squamous)	Lung / Malignant Epithelial / Adenocarcinoma	Thorax / Lung NOS	0	35	3
9-02960	Female	63	Uterine Cancer	Endometrial / Epithelial tumors and related lesions / Endometrial carcinoma	GYN / Peritoneum NOS	5	70	3
9-02973	Female	79	Breast Cancer	Breast / Epithelial tumors / Invasive ductal carcinoma, NOS	Breast / Breast NOS	5	55	3
9-02987	Male	60	Colorectal Cancer	Colorectal / Epithelial tumors / Carcinoma / Adenocarcinoma	GI / Colon NOS	0	50	3
9-03015	Female	73	Head and Neck Cancer	Salivary Glands / Malignant Epithelial Tumor / Adenocarcinoma, not otherwise specified	Head & Neck / Salivary gland NOS	0	40	3
9-03020	Male	94	Melanoma	Melanoma / Melanocytic Tumors / Malignant melanoma	Hematopoietic / Lymph node NOS	0	90	3
9-03040	Female	72	NSCLC (non-squamous)	Lung / Malignant Epithelial / Adenocarcinoma	Thorax / Lung NOS	0	65	3
9-03064	Male	73	Esophageal Cancer	Esophageal / Epithelial Tumors / Carcinoma / Adenocarcinoma	GI / Esophagus NOS	0	55	3
9-03069	Male	49	Prostate Cancer	Prostate / Epithelial tumors / Adenocarcinoma	GU / Prostate NOS	0	50	3
9-03082	Female	88	NSCLC (non-squamous)	Lung / Malignant Epithelial / Adenocarcinoma	Thorax / Pleural effusion	0	90	3
9-03088	Male	61	Sarcoma	Soft Tissue / Adipocytic Tumours / Malignant / Liposarcoma, not otherwise specified	Musculoskeletal/ Soft Tissue / Soft tissues NOS	0	95	3
9-03090	Female	75	NSCLC (non-squamous)	Lung / Malignant Epithelial / Adenocarcinoma	Thorax / Lung NOS	0	70	3
9-03126	Male	31	Thyroid Cancer	Thyroid / Thyroid carcinomas / Papillary carcinoma	Endocrine / Thyroid gland NOS	0	30	3
9-03132	Male	73	Brain and Nervous System Cancer	Brain / Tumors of Neuroepithelial Tissue / Astrocytic tumours / Glioblastoma	Nervous System / Brain NOS	5	65	3
9-03144	Male	77	NSCLC (non-squamous)	Lung / Malignant Epithelial / Adenocarcinoma	Thorax / Lung NOS	0	45	3
9-03147	Female	41	Melanoma	Melanoma / Melanocytic Tumors / Malignant melanoma	Skin / Skin NOS	0	80	3
9-03196	Male	79	NSCLC (non-squamous)	Lung / Malignant Epithelial / Adenocarcinoma	Thorax / Pleural effusion	0	70	2
9-03210	Female	73	NSCLC (non-squamous)	Lung / Malignant Epithelial / Adenocarcinoma	Thorax / Pleural effusion	0	50	3
9-03212	Female	71	Breast Cancer	Breast / Epithelial tumors / Invasive ductal carcinoma, NOS	Breast / Breast NOS	0	75	3
9-03221	Female	72	Uterine Cancer	Endometrial / Epithelial tumors and related lesions / Endometrial carcinoma	GYN / Endometrium NOS	0	85	3
9-03235	Male	76	Colorectal Cancer	Colorectal / Epithelial tumors / Carcinoma / Adenocarcinoma	GI / Colon NOS	0	55	3
9-03266	Male	61	Brain and Nervous System Cancer	Brain / Tumors of Neuroepithelial Tissue / Glial tumours of uncertain origin	Nervous System / Brain NOS	0	60	3
9-03276	Female	48	Colorectal Cancer	Colorectal / Epithelial tumors / Carcinoma / Adenocarcinoma	GI / Rectosigmoid	10	60	3
9-03278	Male	82	Colorectal Cancer	Colorectal / Epithelial tumors / Carcinoma / Adenocarcinoma	GI / Colon NOS	5	70	3
9-03283	Female	86	Breast Cancer	Breast / Epithelial tumors / Invasive ductal carcinoma, NOS	Breast / Breast NOS	0	65	3
9-03301	Female	56	Uterine Cancer	Endometrial / Epithelial tumors and related lesions / Endometrial carcinoma	GYN / Vagina NOS	0	75	3
9-03317	Female	72	Breast Cancer	Breast / Epithelial tumors / Mammary adenocarcinoma, NOS	Breast / Breast NOS	0	85	3
9-03354	Male	73	Prostate Cancer	Prostate / Epithelial tumors / Adenocarcinoma	GU / Prostate NOS	0	40	3
9-03417	Female	69	NSCLC (non-squamous)	Lung / Malignant Epithelial / Adenocarcinoma	Hematopoietic / Lymph node NOS	10	60	3
9-03433	Female	50	NSCLC (non-squamous)	Lung / Malignant Epithelial / Adenocarcinoma	Hematopoietic / Lymph node NOS	0	45	3
9-03437	Female	72	Breast Cancer	Breast / Epithelial tumors / Mammary adenocarcinoma, NOS	Breast / Breast NOS	0	80	3
9-03459	Female	72	Brain and Nervous System Cancer	Brain / Tumors of Neuroepithelial Tissue / Astrocytic tumours / Glioblastoma	Nervous System / Brain NOS	5	65	3
9-03522	Female	47	Melanoma	Melanoma / Melanocytic Tumors / Malignant melanoma	Skin / Skin NOS	0	80	3
9-03526	Female	53	Thymic Cancer	Mediastinum & Thymus / Epithelial tumors / Thymoma 8580|1 / Type C Thymic carcinoma (including neuroendocrine epithelial tumors of the thym	Thorax / Mediastinum NOS	0	30	3
9-03533	Female	83	Neuroendocrine Tumors	Lung / Malignant Epithelial / Small cell carcinoma	GI / Liver NOS	5	85	3
9-03560	Female	70	Melanoma	Melanoma / Melanocytic Tumors / Malignant melanoma	Thorax / Lung NOS	0	50	3
9-03567	Male	58	Sarcoma	Soft Tissue / Vascular Tumours / Malignant / Epithelioid haemangioendothelioma	GI / Abdomen Peritoneum and retroperitoneum, NOS	0	80	3
9-03584	Male	65	Melanoma	Melanoma / Melanocytic Tumors / Malignant melanoma	GI / Small intestine NOS	10	90	4
9-03609	Female	76	Breast Cancer	Breast / Epithelial tumors / Metaplastic carcinomas	Breast / Breast NOS	5	80	3
9-03612	Male	43	Esophageal Cancer	Gastroesophageal junction / Epithelial tumors / Adenocarcinoma	GI / Esophagus NOS	0	50	2
9-03627	Female	75	Breast Cancer	Breast / Epithelial tumors / Invasive ductal carcinoma, NOS	Breast / Female breast right	5	40	3
9-03641	Female	71	NSCLC (non-squamous)	Lung / Malignant Epithelial / Non-small cell lung cancer, NOS	Hematopoietic / Lymph node NOS	0	70	3
9-03648	Male	54	Unknown Primary Cancer	Unknown primary / Adenocarcinoma, NOS	Thorax / Chest wall NOS	0	80	3
9-03668	Female	67	NSCLC (non-squamous)	Lung / Malignant Epithelial / Adenocarcinoma	Thorax / Lung NOS	0	70	3
9-03669	Male	66	NSCLC (non-squamous)	Lung / Malignant Epithelial / Non-small cell lung cancer, NOS	Thorax / Pleural effusion	0	50	3
9-03673	Male	70	NSCLC (non-squamous)	Lung / Malignant Epithelial / Adenocarcinoma	Thorax / Lung NOS	0	75	3
9-03677	Male	71	Unknown Primary Cancer	Unknown primary / Adenocarcinoma, NOS	GI / Small intestine NOS	5	80	3
9-03684	Female	57	Breast Cancer	Breast / Epithelial tumors / Mammary adenocarcinoma, NOS	Breast / Breast NOS	0	80	3
9-03685	Male	73	Head and Neck Cancer	Salivary Glands / Malignant Epithelial Tumor / Squamous cell carcinoma	Head & Neck / Salivary gland NOS	0	80	3
9-03690	Male	32	Brain and Nervous System Cancer	Brain / Tumors of Neuroepithelial Tissue / Astrocytic tumours / Diffuse astrocytoma 1	Nervous System / Brain NOS	0	80	3
9-03713	Female	72	Melanoma	Melanoma / Melanocytic Tumors / Malignant melanoma	Skin / Skin NOS	0	90	3
9-03737	Female	84	NSCLC (non-squamous)	Lung / Malignant Epithelial / Adenocarcinoma	Thorax / Lung NOS	0	65	3
9-03762	Female	71	NSCLC (non-squamous)	Lung / Malignant Epithelial / Non-small cell lung cancer, NOS	Thorax / Pleural effusion	0	75	3
9-03808	Female	43	Melanoma	Melanoma / Melanocytic Tumors / Malignant melanoma	Skin / Skin NOS	0	85	3
9-03811	Female	59	Ovarian Cancer	Ovary / Surface epithelial-stromal tumors / Serous tumors / Malignant / Adenocarcinoma	GYN / Ovary NOS	0	90	3
9-03882	Male	71	NSCLC (squamous)	Lung / Malignant Epithelial / Squamous cell carcinoma	Hematopoietic / Lymph node NOS	0	50	2
9-03908	Female	60	Breast Cancer	Breast / Epithelial tumors / Invasive ductal carcinoma, NOS	Breast / Breast NOS	0	80	3
9-03961	Male	83	Head and Neck Cancer	Salivary Glands / Malignant Epithelial Tumor / Carcinosarcoma	Head & Neck / Salivary gland minor	0	90	3
9-03964	Female	70	NSCLC (non-squamous)	Lung / Malignant Epithelial / Adenocarcinoma	Thorax / Pleura NOS	0	50	3
9-03969	Female	63	Breast Cancer	Breast / Epithelial tumors / Mammary adenocarcinoma, NOS	Thorax / Chest wall NOS	0	70	3
9-03987	Female	70	Breast Cancer	Breast / Epithelial tumors / Mammary adenocarcinoma, NOS	Thorax / Pleural effusion	0	20	3
9-03996	Female	68	NSCLC (non-squamous)	Lung / Malignant Epithelial / Adenocarcinoma	Thorax / Lung NOS	0	40	3
9-04023	Female	63	Ovarian Cancer	Ovary / Surface epithelial-stromal tumors / Serous tumors / Malignant / Adenocarcinoma	Hematopoietic / Lymph node NOS	0	50	3
9-04025	Female	73	Uterine Cancer	Endometrial / Epithelial tumors and related lesions / Endometrial carcinoma / Serous adenocarcinoma	GYN / Endometrium NOS	0	40	3
9-04065	Male	70	Prostate Cancer	Prostate / Epithelial tumors / Adenocarcinoma	GU / Prostate NOS	0	50	3
9-04066	Female	73	NSCLC (non-squamous)	Lung / Malignant Epithelial / Adenocarcinoma	GI / Small intestine NOS	0	85	3
9-04081	Male	66	Sarcoma	Soft Tissue / So-Called Fibrohistiocytic Tumours / Malignant / Pleomorphic MFH | Undifferentiated	Musculoskeletal/ Soft Tissue / Soft tissues NOS	0	45	3
9-04119	Male	85	Urothelial Carcinoma	Bladder / Urothelial tumor / Infiltrating urothelial carcinoma	GU / Urinary bladder NOS	0	40	3
9-04122	Female	73	Sarcoma	Soft Tissue / Adipocytic Tumours / Malignant / Liposarcoma, not otherwise specified	Musculoskeletal/ Soft Tissue / Soft tissues NOS	0	85	2
9-04127	Female	46	Breast Cancer	Breast / Epithelial tumors / Mammary adenocarcinoma, NOS	Hematopoietic / Lymph node NOS	10	75	3
9-04148	Female	94	NSCLC (non-squamous)	Lung / Malignant Epithelial / Sarcomatoid carcinoma	Musculoskeletal/ Soft Tissue / Soft tissues NOS	0	65	3
9-04149	Female	64	Ovarian Cancer	Ovary / Surface epithelial-stromal tumors / Serous tumors / Malignant / Adenocarcinoma	GYN / Ovary NOS	5	65	3
9-04155	Male	69	NSCLC (non-squamous)	Lung / Malignant Epithelial / Adenocarcinoma	Thorax / Pleural effusion	0	40	3
9-04157	Female	45	Breast Cancer	Breast / Epithelial tumors / Invasive ductal carcinoma, NOS	Breast / Breast NOS	0	80	3
9-04202	Female	62	Brain and Nervous System Cancer	Brain / Tumors of Neuroepithelial Tissue / Astrocytic tumours / Glioblastoma	Nervous System / Brain NOS	5	85	3
9-04213	Male	71	NSCLC (non-squamous)	Lung / Malignant Epithelial / Non-small cell lung cancer, NOS	GI / Liver NOS	0	55	3
9-04214	Female	81	NSCLC (non-squamous)	Lung / Malignant Epithelial / Adenocarcinoma	Thorax / Lung NOS	0	65	3
9-04215	Female	84	NSCLC (non-squamous)	Lung / Malignant Epithelial / Non-small cell lung cancer, NOS	Hematopoietic / Lymph node NOS	0	60	2
9-04244	Male	79	Neuroendocrine Tumors	Lung / Malignant Epithelial / Small cell carcinoma	Hematopoietic / Lymph node NOS	5	85	3
9-04246	Female	70	NSCLC (non-squamous)	Lung / Malignant Epithelial / Adenocarcinoma	Thorax / Lung NOS	0	90	3
9-04253	Female	77	Ovarian Cancer	Ovary / Surface epithelial-stromal tumors / Mucinous tumors / Malignant / Adenocarcinoma	GYN / Ovary NOS	0	65	3
9-04267	Male	63	Melanoma	Melanoma / Melanocytic Tumors / Malignant melanoma	Hematopoietic / Lymph node NOS	20	85	3
9-04283	Female	64	Breast Cancer	Breast / Epithelial tumors / Mammary adenocarcinoma, NOS	Hematopoietic / Lymph node NOS	0	85	3
9-04291	Male	72	NSCLC (squamous)	Lung / Malignant Epithelial / Adenosquamous carcinoma	Thorax / Lung NOS	0	40	3
9-04295	Female	55	Breast Cancer	Breast / Epithelial tumors / Mammary adenocarcinoma, NOS	GI / Abdomen Peritoneum and retroperitoneum, NOS	0	90	3
9-04305	Female	50	NSCLC (non-squamous)	Lung / Malignant Epithelial / Adenocarcinoma	Hematopoietic / Lymph node NOS	0	60	3
9-04308	Male	60	Prostate Cancer	Prostate / Epithelial tumors / Adenocarcinoma	GU / Prostate NOS	0	60	3
9-04313	Male	79	NSCLC (squamous)	Lung / Malignant Epithelial / Squamous cell carcinoma	Thorax / Lung NOS	10	65	3
9-04317	Female	49	Stomach Cancer	Stomach / Epithelial tumors / Carcinoma / Adenocarcinoma	GI / Stomach NOS	0	70	3
9-04319	Male	74	NSCLC (non-squamous)	Lung / Malignant Epithelial / Adenocarcinoma	Thorax / Lung NOS	0	50	3
9-04324	Female	72	NSCLC (non-squamous)	Lung / Malignant Epithelial / Adenocarcinoma	Thorax / Lung NOS	0	65	3
9-04325	Male	60	Colorectal Cancer	Colorectal / Epithelial tumors / Carcinoma / Adenocarcinoma	GI / Colon NOS	5	45	3
9-04331	Male	60	Colorectal Cancer	Colorectal / Epithelial tumors / Carcinoma / Adenocarcinoma	GI / Colon NOS	0	65	3
9-04332	Female	86	NSCLC (squamous)	Lung / Malignant Epithelial / Squamous cell carcinoma	Thorax / Lung NOS	0	75	3
9-04341	Female	59	Colorectal Cancer	Colorectal / Epithelial tumors / Carcinoma / Adenocarcinoma	GI / Colon NOS	5	60	3
9-04347	Male	66	Neuroendocrine Tumors	Colorectal / Epithelial tumors / Carcinoid (well differentiated endocrine neoplasm)	GI / Colon NOS	0	95	3
9-04350	Male	87	NSCLC (non-squamous)	Lung / Malignant Epithelial / Sarcomatoid carcinoma / Carcinosarcoma	Thorax / Pleura NOS	0	75	3
9-04365	Male	71	Urothelial Carcinoma	Kidney / Urothelial tumor / Undifferentiated	GU / Renal pelvis	20	40	3
9-04385	Female	46	NSCLC (non-squamous)	Lung / Malignant Epithelial / Adenocarcinoma	Thorax / Lung NOS	10	65	3
9-04393	Male	84	Colorectal Cancer	Colorectal / Epithelial tumors / Carcinoma / Adenocarcinoma	GI / Colon NOS	10	65	3
9-04394	Female	55	Breast Cancer	Breast / Epithelial tumors / Mammary adenocarcinoma, NOS	Breast / Chest wall NOS	0	75	3
9-04413	Female	70	Breast Cancer	Breast / Epithelial tumors / Mammary adenocarcinoma, NOS	Breast / Breast NOS	0	65	3
9-04468	Female	41	Breast Cancer	Breast / Epithelial tumors / Mammary adenocarcinoma, NOS	Skin / Skin NOS	10	85	3

## Sheet: ST2
Supplemental Table 2: Summary of samples used in the analytical performance study.
Disease	Sample #	Number of variants for each variant type
		SNV	Insertions	Deletions	Copy gain	Copy loss	TMB-H	MSI-H	Fusion	Splice variant
NSCLC (non-squamous)	218	378	17	55	71	152	103	0	40	31
Breast Cancer	111	220	11	14	70	124	38	1	5	0
Colorectal Cancer	56	173	7	25	8	39	32	14	1	1
Prostate Cancer	36	37	1	6	8	55	16	1	28	0
NSCLC (squamous)	32	50	2	9	20	48	16	0	3	3
Melanoma	30	89	8	5	5	51	23	0	0	1
Sarcoma	29	33	3	1	29	12	14	0	6	0
Brain and Nervous System Cancer	20	33	3	3	20	32	7	0	2	10
Ovarian Cancer	19	36	3	5	9	49	3	0	0	0
Unknown Primary Cancer	19	43	2	5	6	27	6	1	1	2
Uterine Cancer	17	73	4	6	4	31	7	2	1	0
Urothelial Carcinoma	14	33	1	2	10	16	6	0	1	1
Esophageal Cancer	13	28	1	2	16	9	4	1	1	0
Gallbladder and Extrahepatic Bile Duct Cancers	13	18	0	2	2	1	7	0	0	0
Thymic Cancer	13	10	3	2	0	5	8	1	0	1
Mesothelioma	11	9	0	3	0	17	3	0	0	0
Neuroendocrine Tumors	11	18	1	5	7	43	4	0	0	0
Head and Neck Cancer	9	30	5	2	4	5	5	0	0	1
Stomach Cancer	9	17	2	1	5	4	5	3	0	0
Adrenal Gland	8	3	0	1	0	4	1	0	0	0
Skin (Non-Epithelial)	5	26	4	1	1	6	4	0	0	0
Thyroid Cancer	5	3	1	0	1	1	2	0	3	0
Skin (Squamous Cell Carcinoma)	4	10	0	1	1	2	3	1	0	0
Cervical Cancer	3	2	0	0	1	1	0	0	0	0
Endocrine Gland Cancer	2	3	0	0	0	0	0	0	0	0
Female Genital Cancer	2	4	0	0	1	2	1	0	0	0
Pancreatic Cancer	2	2	1	0	1	3	1	0	0	0
Small Intestine Cancer	2	5	0	0	0	1	1	1	0	0
Testicular Cancer	2	1	0	0	0	1	0	0	0	0
Kidney and Renal Pelvis Cancer	1	1	0	1	0	2	0	0	0	0
Liver and Bile Duct Cancer	1	1	0	0	0	0	1	0	0	1
Total	717	1389	80	157	300	743	321	26	92	52

## Sheet: ST3
Supplemental Table 3: DNA-Sequencing of 523 genes (full coding exonic regions) for the detection of substitutions, indels, MSI and TMB
ABL1, ABL2, ACVR1, ACVR1B, AKT1, AKT2, AKT3, ALK, ALOX12B, ANKRD11, ANKRD26, APC, AR, ARAF, ARFRP1, ARID1A, ARID1B, ARID2, ARID5B, ASXL1, ASXL2, ATM, ATR, ATRX, AURKA, AURKB, AXIN1, AXIN2, AXL, B2M, BAP1, BARD1, BBC3, BCL10, BCL2, BCL2L1, BCL2L11, BCL2L2, BCL6, BCOR, BCORL1, BCR, BIRC3, BLM, BMPR1A, BRAF, BRCA1, BRCA2, BRD4, BRIP1, BTG1, BTK, C11orf30, CALR, CARD11, CASP8, CBFB, CBL, CCND1, CCND2…
DNA-Sequencing of 59 genes for the detection of copy gain and 4 genes for copy loss (ATM BRCA1, BRCA2, PTEN)
AKT2, ALK, AR, ATM, BRAF, BRCA1, BRCA2, CCND1, CCND3, CCNE1, CDK4, CDK6, CHEK1, CHEK2, EGFR, ERBB2, ERBB3, ERCC1, ERCC2, ESR1, FGF1, FGF10, FGF14, FGF19, FGF2, FGF23, FGF3, FGF4, FGF5, FGF6, FGF7, FGF8, FGF9, FGFR1, FGFR2, FGFR3, FGFR4, JAK2, KIT, KRAS, LAMP1, MDM2, MDM4, MET, MYC, MYCL1, MYCN, NRAS, NRG1, PDGFRA, PDGFRB, PIK3CA, PIK3CB, PTEN, RAF1, RET, RICTOR, RPS6KB1, TFRC
RNA-Sequencing of 55 genes for the detection of fusions and 2 genes for splice variants (EGFR, MET)
ABL1, AKT3, ALK, AR, AXL, BCL2, BRAF, BRCA1, BRCA2, CDK4, CSF1R, EGFR, EML4, ERBB2, ERG, ESR1, ETS1, ETV1, ETV4, ETV5, EWSR1, FGFR1, FGFR2, FGFR3, FGFR4, FLI1, FLT1, FLT3, JAK2, KDR, KIF5B, KIT, KMT2A(MLL), MET, MLLT3, MSH2, MYC, NOTCH1, NOTCH2, NOTCH3, NRG1, NTRK1, NTRK2, NTRK3, PAX3, PAX7, PDGFRA, PDGFRB, PIK3CA, PPARG, RAF1, RET, ROS1, RPS6KB1, TMPRSS2

## Sheet: ST4
Supplemental Table 4: TSO500 DNA Target Genes and purpose
Gene	Total # of baits	purpose
ABL1	12	SNV, indels, TMB
ABL2	14	SNV, indels, TMB
ACVR1	9	SNV, indels, TMB
ACVR1B	10	SNV, indels, TMB
AKT1	13	SNV, indels, TMB
AKT2	35	SNV, indels, TMB, CN
AKT3	13	SNV, indels, TMB, MSI
ALK	41	SNV, indels, TMB, CN
ALOX12B	15	SNV, indels, TMB
AMER1	5	SNV, indels, TMB
ANKRD11	11	SNV, indels, TMB
ANKRD26	34	SNV, indels, TMB
APC	18	SNV, indels, TMB
AR	31	SNV, indels, TMB, CN
ARAF	15	SNV, indels, TMB
ARFRP1	7	SNV, indels, TMB
ARID1A	20	SNV, indels, TMB
ARID1B	21	SNV, indels, TMB
ARID2	22	SNV, indels, TMB
ARID5B	11	SNV, indels, TMB
ASXL1	14	SNV, indels, TMB
ASXL2	12	SNV, indels, TMB
ATM	62	SNV, indels, TMB, CN
ATR	47	SNV, indels, TMB, MSI
ATRX	35	SNV, indels, TMB
AURKA	8	SNV, indels, TMB
AURKB	8	SNV, indels, TMB
AXIN1	10	SNV, indels, TMB
AXIN2	10	SNV, indels, TMB
AXL	21	SNV, indels, TMB
B2M	5	SNV, indels, TMB
BAP1	17	SNV, indels, TMB
BARD1	11	SNV, indels, TMB
BBC3	5	SNV, indels, TMB
BCL10	5	SNV, indels, TMB
BCL2	2	SNV, indels, TMB
BCL2L1	5	SNV, indels, TMB
BCL2L11	11	SNV, indels, TMB, MSI
BCL2L2	2	SNV, indels, TMB
BCL6	8	SNV, indels, TMB
BCOR	14	SNV, indels, TMB
BCORL1	12	SNV, indels, TMB
BCR	25	SNV, indels, TMB, MSI
BIRC3	8	SNV, indels, TMB
BLM	21	SNV, indels, TMB
BMPR1A	11	SNV, indels, TMB
BRAF	44	SNV, indels, TMB, CN, MSI
BRCA1	45	SNV, indels, TMB, CN, MSI
BRCA2	36	SNV, indels, TMB, CN
BRD4	21	SNV, indels, TMB
BRIP1	19	SNV, indels, TMB
BTG1	2	SNV, indels, TMB
BTK	21	SNV, indels, TMB
C11ORF30	20	SNV, indels, TMB
CALR	9	SNV, indels, TMB
CARD11	24	SNV, indels, TMB
CASP8	11	SNV, indels, TMB
CBFB	6	SNV, indels, TMB
CBL	16	SNV, indels, TMB
CCND1	29	SNV, indels, TMB, CN
CCND2	5	SNV, indels, TMB
CCND3	30	SNV, indels, TMB, CN
CCNE1	33	SNV, indels, TMB, CN, MSI
CD274	6	SNV, indels, TMB
CD276	9	SNV, indels, TMB
CD74	9	SNV, indels, TMB
CD79A	5	SNV, indels, TMB
CD79B	6	SNV, indels, TMB
CDC73	17	SNV, indels, TMB
CDH1	16	SNV, indels, TMB
CDK12	14	SNV, indels, TMB
CDK4	32	SNV, indels, TMB, CN, MSI
CDK6	31	SNV, indels, TMB, CN, MSI
CDK8	13	SNV, indels, TMB
CDKN1A	5	SNV, indels, TMB
CDKN1B	5	SNV, indels, TMB
CDKN2A	5	SNV, indels, TMB
CDKN2B	5	SNV, indels, TMB
CDKN2C	5	SNV, indels, TMB
CEBPA	2	SNV, indels, TMB
CENPA	5	SNV, indels, TMB
CHD2	38	SNV, indels, TMB,MSI
CHD4	39	SNV, indels, TMB
CHEK1	35	SNV, indels, TMB, CN, MSI
CHEK2	40	SNV, indels, TMB, CN, MSI
chrY	40	SNV, indels, TMB
CIC	20	SNV, indels, TMB
CREBBP	31	SNV, indels, TMB
CRKL	5	SNV, indels, TMB
CRLF2	6	SNV, indels, TMB
CSF1R	21	SNV, indels, TMB
CSF3R	16	SNV, indels, TMB
CSNK1A1	11	SNV, indels, TMB
CTCF	10	SNV, indels, TMB
CTLA4	5	SNV, indels, TMB
CTNNA1	17	SNV, indels, TMB
CTNNB1	14	SNV, indels, TMB
CUL3	17	SNV, indels, TMB
CUX1	34	SNV, indels, TMB
CXCR4	5	SNV, indels, TMB
CYLD	17	SNV, indels, TMB
DAXX	8	SNV, indels, TMB
DCUN1D1	7	SNV, indels, TMB
DDR2	16	SNV, indels, TMB
DDX41	17	SNV, indels, TMB
DHX15	14	SNV, indels, TMB
DICER1	26	SNV, indels, TMB
DIS3	22	SNV, indels, TMB
DNAJB1	1	SNV, indels, TMB, MSI
DNMT1	41	SNV, indels, TMB
DNMT3A	24	SNV, indels, TMB, MSI
DNMT3B	23	SNV, indels, TMB
DOT1L	29	SNV, indels, TMB
E2F3	50	SNV, indels, TMB, MSI
EED	13	SNV, indels, TMB
EGFL7	8	SNV, indels, TMB
EGFR	47	SNV, indels, TMB, CN, MSI
EIF1AX	7	SNV, indels, TMB
EIF4A2	11	SNV, indels, TMB
EIF4E	9	SNV, indels, TMB
EML4	23	SNV, indels, TMB, MSI
EP300	31	SNV, indels, TMB
EPCAM	9	SNV, indels, TMB
EPHA3	17	SNV, indels, TMB
EPHA5	18	SNV, indels, TMB
EPHA7	17	SNV, indels, TMB
EPHB1	16	SNV, indels, TMB
ERBB2	39	SNV, indels, TMB, CN
ERBB3	41	SNV, indels, TMB, CN
ERBB4	28	SNV, indels, TMB
ERCC1	33	SNV, indels, TMB, CN
ERCC2	40	SNV, indels, TMB, CN
ERCC3	15	SNV, indels, TMB
ERCC4	11	SNV, indels, TMB
ERCC5	15	SNV, indels, TMB
ERG	14	SNV, indels, TMB
ERRFI1	5	SNV, indels, TMB
ESR1	30	SNV, indels, TMB, CN
ETS1	11	SNV, indels, TMB
ETV1	23	SNV, indels, TMB, MSI
ETV4, MSI	17	SNV, indels, TMB
ETV5	13	SNV, indels, TMB
ETV6	10	SNV, indels, TMB, MSI
EWSR1	20	SNV, indels, TMB, MSI
EZH2	19	SNV, indels, TMB
FAM175A	9	SNV, indels, TMB
FAM46C	5	SNV, indels, TMB
FANCA	44	SNV, indels, TMB
FANCC	15	SNV, indels, TMB
FANCD2	43	SNV, indels, TMB
FANCE	10	SNV, indels, TMB
FANCF	1	SNV, indels, TMB
FANCG	14	SNV, indels, TMB
FANCI	37	SNV, indels, TMB
FANCL	14	SNV, indels, TMB
FAS	9	SNV, indels, TMB
FAT1	26	SNV, indels, TMB
FBXW7	13	SNV, indels, TMB
FGF1	30	SNV, indels, TMB, CN, MSI
FGF10	30	SNV, indels, TMB, CN, MSI
FGF14	30	SNV, indels, TMB, CN
FGF19	30	SNV, indels, TMB, CN, MSI
FGF2	30	SNV, indels, TMB, CN
FGF23	33	SNV, indels, TMB, CN, MSI
FGF3	28	SNV, indels, TMB, CN
FGF4	30	SNV, indels, TMB, CN
FGF5	29	SNV, indels, TMB, CN
FGF6	29	SNV, indels, TMB, CN, MSI
FGF7	30	SNV, indels, TMB, CN
FGF8	31	SNV, indels, TMB, CN
FGF9	30	SNV, indels, TMB, CN
FGFR1	35	SNV, indels, TMB, CN
FGFR2	35	SNV, indels, TMB, CN, MSI
FGFR3	33	SNV, indels, TMB, CN
FGFR4	33	SNV, indels, TMB, CN
FH	10	SNV, indels, TMB
FLCN	11	SNV, indels, TMB
FLI1	12	SNV, indels, TMB, MSI
FLT1	32	SNV, indels, TMB, MSI
FLT3	24	SNV, indels, TMB
FLT4	31	SNV, indels, TMB
FOXA1	44	SNV, indels, TMB, MSI
FOXL2	1	SNV, indels, TMB
FOXO1	5	SNV, indels, TMB
FOXP1	20	SNV, indels, TMB, MSI
FRS2	5	SNV, indels, TMB
FUBP1	21	SNV, indels, TMB
FYN	12	SNV, indels, TMB
GABRA6	9	SNV, indels, TMB
GATA1	5	SNV, indels, TMB
GATA2	5	SNV, indels, TMB
GATA3	5	SNV, indels, TMB
GATA4	6	SNV, indels, TMB
GATA6	6	SNV, indels, TMB
GEN1	13	SNV, indels, TMB
GID4	6	SNV, indels, TMB
GLI1	11	SNV, indels, TMB
GNA11	7	SNV, indels, TMB
GNA13	4	SNV, indels, TMB
GNAQ	6	SNV, indels, TMB
GNAS	18	SNV, indels, TMB
GPR124	19	SNV, indels, TMB
GPS2	10	SNV, indels, TMB
GREM1	5	SNV, indels, TMB
GRIN2A	12	SNV, indels, TMB
GRM3	5	SNV, indels, TMB
GSK3B	12	SNV, indels, TMB
H3F3A	3	SNV, indels, TMB
H3F3B	3	SNV, indels, TMB
H3F3C	5	SNV, indels, TMB
HGF	19	SNV, indels, TMB
HIST1H1C	5	SNV, indels, TMB
HIST1H2BD	5	SNV, indels, TMB
HIST1H3A	1	SNV, indels, TMB
HIST1H3B	4	SNV, indels, TMB
HIST1H3C	1	SNV, indels, TMB
HIST1H3D	1	SNV, indels, TMB
HIST1H3E	1	SNV, indels, TMB
HIST1H3F	1	SNV, indels, TMB
HIST1H3G	1	SNV, indels, TMB
HIST1H3H	1	SNV, indels, TMB
HIST1H3I	1	SNV, indels, TMB
HIST1H3J	1	SNV, indels, TMB
HIST2H3A	2	SNV, indels, TMB
HIST2H3D	1	SNV, indels, TMB
HIST3H3	5	SNV, indels, TMB
HLA-A	8	SNV, indels, TMB
HNF1A	10	SNV, indels, TMB
HNRNPK	15	SNV, indels, TMB
HOXB13	5	SNV, indels, TMB
HRAS	5	SNV, indels, TMB
HSD3B1	3	SNV, indels, TMB
HSP90AA1	12	SNV, indels, TMB
ICOSLG	7	SNV, indels, TMB
ID3	5	SNV, indels, TMB
IDH1	8	SNV, indels, TMB
IDH2	12	SNV, indels, TMB
IFNGR1	9	SNV, indels, TMB
IGF1	6	SNV, indels, TMB
IGF1R	21	SNV, indels, TMB
IGF2	5	SNV, indels, TMB
IKBKE	20	SNV, indels, TMB
IKZF1	7	SNV, indels, TMB
IL10	5	SNV, indels, TMB
IL7R	8	SNV, indels, TMB
INHA	5	SNV, indels, TMB
INHBA	5	SNV, indels, TMB
INPP4A	25	SNV, indels, TMB
INPP4B	23	SNV, indels, TMB
INSR	22	SNV, indels, TMB
IRF2	8	SNV, indels, TMB
IRF4	8	SNV, indels, TMB
IRS1	5	SNV, indels, TMB
IRS2	5	SNV, indels, TMB
JAK1	24	SNV, indels, TMB
JAK2	32	SNV, indels, TMB, CN
JAK3	23	SNV, indels, TMB
JUN	5	SNV, indels, TMB
KAT6A	16	SNV, indels, TMB
KDM5A	28	SNV, indels, TMB
KDM5C	27	SNV, indels, TMB
KDM6A	30	SNV, indels, TMB
KDR	30	SNV, indels, TMB
KEAP1	5	SNV, indels, TMB
KEL	19	SNV, indels, TMB
KIF5B	26	SNV, indels, TMB
KIT	32	SNV, indels, TMB, CN
KLF4	7	SNV, indels, TMB
KLHL6	7	SNV, indels, TMB
KMT2B	37	SNV, indels, TMB
KMT2C	60	SNV, indels, TMB
KMT2D	54	SNV, indels, TMB
KRAS	31	SNV, indels, TMB, CN
LAMP1	31	SNV, indels, TMB, CN, MSI
LATS1	7	SNV, indels, TMB
LATS2	7	SNV, indels, TMB
LMO1	5	SNV, indels, TMB
LRP1B	91	SNV, indels, TMB
LYN	12	SNV, indels, TMB
LZTR1	21	SNV, indels, TMB
MAGI2	22	SNV, indels, TMB
MALT1	17	SNV, indels, TMB
MAP2K1	10	SNV, indels, TMB
MAP2K2	11	SNV, indels, TMB
MAP2K4	13	SNV, indels, TMB
MAP3K1	20	SNV, indels, TMB
MAP3K13	15	SNV, indels, TMB
MAP3K14	16	SNV, indels, TMB
MAP3K4	27	SNV, indels, TMB
MAPK1	8	SNV, indels, TMB
MAPK3	8	SNV, indels, TMB
MAX	8	SNV, indels, TMB
MCL1	3	SNV, indels, TMB
MDC1	14	SNV, indels, TMB
MDM2	37	SNV, indels, TMB, CN, MSI
MDM4	36	SNV, indels, TMB, CN
MED12	45	SNV, indels, TMB
MEF2B	8	SNV, indels, TMB
MEN1	9	SNV, indels, TMB
MET	33	SNV, indels, TMB, CN
MGA	23	SNV, indels, TMB
MITF	14	SNV, indels, TMB
MLH1	21	SNV, indels, TMB
MLL	36	SNV, indels, TMB
MLLT3	12	SNV, indels, TMB
MPL	12	SNV, indels, TMB
MRE11A	19	SNV, indels, TMB
MSH2	15	SNV, indels, TMB
MSH3	24	SNV, indels, TMB
MSH6	11	SNV, indels, TMB
MST1	18	SNV, indels, TMB
MST1R	20	SNV, indels, TMB
MTOR	57	SNV, indels, TMB
MUTYH	19	SNV, indels, TMB
MYB	16	SNV, indels, TMB, MSI
MYC	31	SNV, indels, TMB, CN, MSI
MYCL1	31	SNV, indels, TMB, CN, MSI
MYCN	27	SNV, indels, TMB, CN, MSI
MYD88	5	SNV, indels, TMB
MYOD1	5	SNV, indels, TMB
NAB2	12	SNV, indels, TMB
NBN	16	SNV, indels, TMB
NCOA3	21	SNV, indels, TMB
NCOR1	46	SNV, indels, TMB
NEGR1	7	SNV, indels, TMB
NF1	56	SNV, indels, TMB
NF2	17	SNV, indels, TMB
NFE2L2	5	SNV, indels, TMB
NFKBIA	6	SNV, indels, TMB
NKX2-1	5	SNV, indels, TMB
NKX3-1	5	SNV, indels, TMB
NOTCH1	34	SNV, indels, TMB
NOTCH2	30	SNV, indels, TMB
NOTCH3	33	SNV, indels, TMB
NOTCH4	30	SNV, indels, TMB
NPM1	11	SNV, indels, TMB
NRAS	29	SNV, indels, TMB, CN
NRG1	34	SNV, indels, TMB, CN, MSI
NSD1	22	SNV, indels, TMB
NTRK1	24	SNV, indels, TMB, MSI
NTRK2	25	SNV, indels, TMB, MSI
NTRK3	22	SNV, indels, TMB
NUP93	21	SNV, indels, TMB
NUTM1	8	SNV, indels, TMB, MSI
PAK1	52	SNV, indels, TMB
PAK3	16	SNV, indels, TMB
PAK7	8	SNV, indels, TMB
PALB2	13	SNV, indels, TMB
PARK2	16	SNV, indels, TMB
PARP1	23	SNV, indels, TMB
PAX3	11	SNV, indels, TMB, MSI
PAX5	11	SNV, indels, TMB
PAX7	9	SNV, indels, TMB
PAX8	14	SNV, indels, TMB, MSI
PBRM1	31	SNV, indels, TMB
PDCD1	5	SNV, indels, TMB
PDCD1LG2	6	SNV, indels, TMB
PDGFRA	33	SNV, indels, TMB, CN
PDGFRB	33	SNV, indels, TMB, CN
PDK1	11	SNV, indels, TMB
PDPK1	23	SNV, indels, TMB
PGR	8	SNV, indels, TMB
PHF6	9	SNV, indels, TMB
PHOX2B	5	SNV, indels, TMB
PIK3C2B	32	SNV, indels, TMB
PIK3C2G	32	SNV, indels, TMB
PIK3C3	25	SNV, indels, TMB
PIK3CA	37	SNV, indels, TMB, CN, MSI
PIK3CB	35	SNV, indels, TMB, CN
PIK3CD	22	SNV, indels, TMB
PIK3CG	10	SNV, indels, TMB
PIK3R1	19	SNV, indels, TMB, MSI
PIK3R2	15	SNV, indels, TMB
PIK3R3	12	SNV, indels, TMB
PIM1	7	SNV, indels, TMB
PLCG2	32	SNV, indels, TMB, MSI
PLK2	14	SNV, indels, TMB
PMAIP1	5	SNV, indels, TMB, MSI
PMS1	13	SNV, indels, TMB
PMS2	10	SNV, indels, TMB
PNRC1	5	SNV, indels, TMB
POLD1	26	SNV, indels, TMB
POLE	49	SNV, indels, TMB
PPARG	11	SNV, indels, TMB, MSI
PPM1D	6	SNV, indels, TMB
PPP2R1A	15	SNV, indels, TMB
PPP2R2A	11	SNV, indels, TMB
PPP6C	8	SNV, indels, TMB
PRDM1	8	SNV, indels, TMB
PREX2	41	SNV, indels, TMB
PRKAR1A	11	SNV, indels, TMB
PRKCI	18	SNV, indels, TMB
PRKDC	86	SNV, indels, TMB, MSI
PRSS8	6	SNV, indels, TMB
PTCH1	27	SNV, indels, TMB
PTEN	39	SNV, indels, TMB, CN, MSI
PTPN11	15	SNV, indels, TMB
PTPRD	37	SNV, indels, TMB
PTPRS	39	SNV, indels, TMB
PTPRT	32	SNV, indels, TMB
QKI	10	SNV, indels, TMB
RAB35	6	SNV, indels, TMB
RAC1	7	SNV, indels, TMB
RAD21	13	SNV, indels, TMB
RAD50	25	SNV, indels, TMB
RAD51	10	SNV, indels, TMB
RAD51B	13	SNV, indels, TMB, MSI
RAD51C	9	SNV, indels, TMB
RAD51D	11	SNV, indels, TMB
RAD52	11	SNV, indels, TMB
RAD54L	18	SNV, indels, TMB
RAF1	34	SNV, indels, TMB, CN, MSI
RANBP2	29	SNV, indels, TMB
RARA	10	SNV, indels, TMB
RASA1	28	SNV, indels, TMB
RB1	27	SNV, indels, TMB
RBM10	24	SNV, indels, TMB
RECQL4	22	SNV, indels, TMB
REL	11	SNV, indels, TMB
RET	36	SNV, indels, TMB, CN
RFWD2	21	SNV, indels, TMB
RHEB	8	SNV, indels, TMB
RHOA	5	SNV, indels, TMB
RICTOR	39	SNV, indels, TMB, CN
RIT1	6	SNV, indels, TMB
RNF43	9	SNV, indels, TMB
ROS1	50	SNV, indels, TMB, MSI
RPS6KA4	17	SNV, indels, TMB
RPS6KB1	39	SNV, indels, TMB, CN, MSI
RPS6KB2	15	SNV, indels, TMB
RPTOR	34	SNV, indels, TMB
RUNX1	9	SNV, indels, TMB
RUNX1T1	15	SNV, indels, TMB
RYBP	5	SNV, indels, TMB
SDHA	15	SNV, indels, TMB
SDHAF2	5	SNV, indels, TMB
SDHB	8	SNV, indels, TMB
SDHC	6	SNV, indels, TMB
SDHD	6	SNV, indels, TMB
SETBP1	6	SNV, indels, TMB
SETD2	22	SNV, indels, TMB
SF3B1	26	SNV, indels, TMB
SH2B3	8	SNV, indels, TMB
SH2D1A	5	SNV, indels, TMB
SHQ1	11	SNV, indels, TMB
SLIT2	37	SNV, indels, TMB
SLX4	14	SNV, indels, TMB
SMAD2	10	SNV, indels, TMB
SMAD3	10	SNV, indels, TMB
SMAD4	11	SNV, indels, TMB
SMARCA4	35	SNV, indels, TMB
SMARCB1	9	SNV, indels, TMB
SMARCD1	13	SNV, indels, TMB
SMC1A	25	SNV, indels, TMB
SMC3	29	SNV, indels, TMB
SMO	12	SNV, indels, TMB
SNCAIP	11	SNV, indels, TMB
SOCS1	5	SNV, indels, TMB
SOX10	3	SNV, indels, TMB
SOX17	5	SNV, indels, TMB
SOX2	5	SNV, indels, TMB
SOX9	5	SNV, indels, TMB
SPEN	16	SNV, indels, TMB, MSI
SPOP	9	SNV, indels, TMB
SPTA1	52	SNV, indels, TMB
SRC	11	SNV, indels, TMB
SRSF2	2	SNV, indels, TMB
STAG1	33	SNV, indels, TMB
STAG2	33	SNV, indels, TMB
STAT3	23	SNV, indels, TMB
STAT4	23	SNV, indels, TMB
STAT5A	18	SNV, indels, TMB
STAT5B	18	SNV, indels, TMB
STK11	9	SNV, indels, TMB
STK40	10	SNV, indels, TMB
SUFU	13	SNV, indels, TMB
SUZ12	16	SNV, indels, TMB
SYK	13	SNV, indels, TMB
TAF1	38	SNV, indels, TMB
TBX3	8	SNV, indels, TMB
TCEB1	5	SNV, indels, TMB
TCF3	19	SNV, indels, TMB
TCF7L2	20	SNV, indels, TMB
TERC	1	SNV, indels, TMB
TERT	1	SNV, indels, TMB
TET1	11	SNV, indels, TMB
TET2	14	SNV, indels, TMB, MSI
TFE3	13	SNV, indels, TMB, MSI
TFRC	37	SNV, indels, TMB, CN, MSI
TGFBR1	9	SNV, indels, TMB
TGFBR2	8	SNV, indels, TMB, MSI
TMEM127	5	SNV, indels, TMB
TMPRSS2	17	SNV, indels, TMB, MSI
TNFAIP3	8	SNV, indels, TMB
TNFRSF14	9	SNV, indels, TMB
TOP1	21	SNV, indels, TMB
TOP2A	36	SNV, indels, TMB
TP53	10	SNV, indels, TMB
TP63	16	SNV, indels, TMB
TRAF2	10	SNV, indels, TMB
TRAF7	20	SNV, indels, TMB
TSC1	21	SNV, indels, TMB
TSC2	41	SNV, indels, TMB
TSHR	11	SNV, indels, TMB
U2AF1	9	SNV, indels, TMB
VEGFA	9	SNV, indels, TMB
VHL	3	SNV, indels, TMB
VTCN1	5	SNV, indels, TMB
WISP3	5	SNV, indels, TMB
WT1	11	SNV, indels, TMB
XIAP	6	SNV, indels, TMB
XPO1	24	SNV, indels, TMB
XRCC2	3	SNV, indels, TMB
YAP1	9	SNV, indels, TMB
YES1	11	SNV, indels, TMB
ZBTB2	2	SNV, indels, TMB
ZBTB7A	2	SNV, indels, TMB
ZFHX3	9	SNV, indels, TMB
ZNF217	4	SNV, indels, TMB
ZNF703	2	SNV, indels, TMB
ZRSR2	11	SNV, indels, TMB
iIndel	64	iIndel
iSNP	95	iSNP
LoH	29	LoH
MSI	7	MSI

## Sheet: ST5
Supplemental Table 5: TSO500 RNA Target Genes and purpose
Name	Chromosome
PAX7_5UTR_1	chr1
PAX7_Exon1_2	chr1
PAX7_Exon2_3	chr1
PAX7_Exon3_4	chr1
PAX7_Exon4_5	chr1
PAX7_Exon5_6	chr1
PAX7_Exon6_7	chr1
PAX7_Exon7_8	chr1
PAX7_Exon8_9	chr1
PAX7_Exon9_10	chr1
PAX7_3UTR_11	chr1
NOTCH2_3UTR_12	chr1
NOTCH2_Exon1_13	chr1
NOTCH2_Exon2_14	chr1
NOTCH2_Exon3_15	chr1
NOTCH2_Exon4_16	chr1
NOTCH2_Exon5_17	chr1
NOTCH2_Exon6_18	chr1
NOTCH2_Exon7_19	chr1
NOTCH2_Exon8_20	chr1
NOTCH2_Exon9_21	chr1
NOTCH2_Exon10_22	chr1
NOTCH2_Exon11_23	chr1
NOTCH2_Exon12_24	chr1
NOTCH2_Exon13_25	chr1
NOTCH2_Exon14_26	chr1
NOTCH2_Exon15_27	chr1
NOTCH2_Exon16_28	chr1
NOTCH2_Exon17_29	chr1
NOTCH2_Exon18_30	chr1
NOTCH2_Exon19_31	chr1
NOTCH2_Exon20_32	chr1
NOTCH2_Exon21_33	chr1
NOTCH2_Exon22_34	chr1
NOTCH2_Exon23_35	chr1
NOTCH2_Exon24_36	chr1
NOTCH2_Exon25_37	chr1
NOTCH2_Exon26_38	chr1
NOTCH2_Exon27_39	chr1
NOTCH2_Exon28_40	chr1
NOTCH2_Exon29_41	chr1
NOTCH2_Exon30_42	chr1
NOTCH2_Exon31_43	chr1
NOTCH2_Exon32_44	chr1
NOTCH2_Exon33_45	chr1
NOTCH2_Exon34_46	chr1
NOTCH2_5UTR_47	chr1
NTRK1_5UTR_48	chr1
NTRK1_Exon1_49	chr1
NTRK1_Exon2_50	chr1
NTRK1_Exon3_51	chr1
NTRK1_Exon4_52	chr1
NTRK1_Exon5_53	chr1
NTRK1_Exon6_54	chr1
NTRK1_Exon7_55	chr1
NTRK1_Exon8_56	chr1
NTRK1_Exon9_57	chr1
NTRK1_Exon10_58	chr1
NTRK1_Exon11_59	chr1
NTRK1_Exon12_60	chr1
NTRK1_Exon13_61	chr1
NTRK1_Exon14_62	chr1
NTRK1_Exon15_63	chr1
NTRK1_Exon16_64	chr1
NTRK1_Exon17_65	chr1
NTRK1_Exon18_66	chr1
NTRK1_Exon19_67	chr1
NTRK1_3UTR_68	chr1
AKT3_3UTR_69	chr1
AKT3_3UTR_70	chr1
AKT3_Exon2_71	chr1
AKT3_Exon3_72	chr1
AKT3_Exon4_73	chr1
AKT3_Exon5_74	chr1
AKT3_Exon6_75	chr1
AKT3_Exon7_76	chr1
AKT3_Exon8_77	chr1
AKT3_Exon9_78	chr1
AKT3_Exon10_79	chr1
AKT3_Exon11_80	chr1
AKT3_Exon12_81	chr1
AKT3_Exon13_82	chr1
AKT3_Exon14_83	chr1
AKT3_5UTR_84	chr1
AKT3_5UTR_85	chr1
KIF5B_3UTR_86	chr10
KIF5B_3UTR_87	chr10
KIF5B_Exon2_88	chr10
KIF5B_Exon3_89	chr10
KIF5B_Exon4_90	chr10
KIF5B_Exon5_91	chr10
KIF5B_Exon6_92	chr10
KIF5B_Exon7_93	chr10
KIF5B_Exon8_94	chr10
KIF5B_Exon9_95	chr10
KIF5B_Exon10_96	chr10
KIF5B_Exon11_97	chr10
KIF5B_Exon12_98	chr10
KIF5B_Exon13_99	chr10
KIF5B_Exon14_100	chr10
KIF5B_Exon15_101	chr10
KIF5B_Exon16_102	chr10
KIF5B_Exon17_103	chr10
KIF5B_Exon18_104	chr10
KIF5B_Exon19_105	chr10
KIF5B_Exon20_106	chr10
KIF5B_Exon21_107	chr10
KIF5B_Exon22_108	chr10
KIF5B_Exon23_109	chr10
KIF5B_Exon24_110	chr10
KIF5B_Exon25_111	chr10
KIF5B_Exon26_112	chr10
KIF5B_5UTR_113	chr10
RET_5UTR_114	chr10
RET_Exon1_115	chr10
RET_Exon2_116	chr10
RET_Exon3_117	chr10
RET_Exon4_118	chr10
RET_Exon5_119	chr10
RET_Exon6_120	chr10
RET_Exon7_121	chr10
RET_Exon8_122	chr10
RET_Exon9_123	chr10
RET_Exon10_124	chr10
RET_Exon11_125	chr10
RET_Exon12_126	chr10
RET_Exon13_127	chr10
RET_Exon14_128	chr10
RET_Exon15_129	chr10
RET_Exon16_130	chr10
RET_Exon17_131	chr10
RET_Exon18_132	chr10
RET_Exon19_133	chr10
RET_Exon20_134	chr10
RET_3UTR_135	chr10
FGFR2_3UTR_136	chr10
FGFR2_Exon1_137	chr10
FGFR2_Exon2_138	chr10
FGFR2_Exon3_139	chr10
FGFR2_Exon4_140	chr10
FGFR2_Exon5_141	chr10
FGFR2_Exon6_142	chr10
FGFR2_Exon7_143	chr10
FGFR2_Exon8_144	chr10
FGFR2_Exon9_145	chr10
FGFR2_Exon10_146	chr10
FGFR2_Exon11_147	chr10
FGFR2_Exon12_148	chr10
FGFR2_Exon13_149	chr10
FGFR2_Exon14_150	chr10
FGFR2_Exon15_151	chr10
FGFR2_Exon16_152	chr10
FGFR2_Exon17_153	chr10
FGFR2_Exon18_154	chr10
FGFR2_Exon19_155	chr10
FGFR2_3UTR_156	chr10
FGFR2_3UTR_157	chr10
FGFR2_3UTR_158	chr10
MLL_5UTR_159	chr11
MLL_Exon1_160	chr11
MLL_Exon1_161	chr11
MLL_Exon2_162	chr11
MLL_Exon3_163	chr11
MLL_Exon4_164	chr11
MLL_Exon5_165	chr11
MLL_Exon6_166	chr11
MLL_Exon7_167	chr11
MLL_Exon8_168	chr11
MLL_Exon9_169	chr11
MLL_Exon10_170	chr11
MLL_Exon11_171	chr11
MLL_Exon12_172	chr11
MLL_Exon13_173	chr11
MLL_Exon14_174	chr11
MLL_Exon15_175	chr11
MLL_Exon16_176	chr11
MLL_Exon17_177	chr11
MLL_Exon18_178	chr11
MLL_Exon19_179	chr11
MLL_Exon20_180	chr11
MLL_Exon21_181	chr11
MLL_Exon22_182	chr11
MLL_Exon23_183	chr11
MLL_Exon24_184	chr11
MLL_Exon25_185	chr11
MLL_Exon26_186	chr11
MLL_Exon27_187	chr11
MLL_Exon28_188	chr11
MLL_Exon29_189	chr11
MLL_Exon30_190	chr11
MLL_Exon31_191	chr11
MLL_Exon32_192	chr11
MLL_Exon33_193	chr11
MLL_Exon34_194	chr11
MLL_Exon35_195	chr11
MLL_Exon36_196	chr11
MLL_3UTR_197	chr11
ETS1_3UTR_198	chr11
ETS1_Exon1_199	chr11
ETS1_Exon2_200	chr11
ETS1_Exon3_201	chr11
ETS1_Exon4_202	chr11
ETS1_Exon5_203	chr11
ETS1_Exon6_204	chr11
ETS1_Exon7_205	chr11
ETS1_Exon8_206	chr11
ETS1_Exon9_207	chr11
ETS1_Exon10_208	chr11
ETS1_5UTR_209	chr11
ETS1_5UTR_210	chr11
FLI1_5UTR_211	chr11
FLI1_5UTR_212	chr11
FLI1_Exon2_213	chr11
FLI1_Exon3_214	chr11
FLI1_Exon4_215	chr11
FLI1_Exon5_216	chr11
FLI1_Exon6_217	chr11
FLI1_Exon7_218	chr11
FLI1_Exon8_219	chr11
FLI1_Exon9_220	chr11
FLI1_Exon10_221	chr11
FLI1_Exon11_222	chr11
FLI1_Exon12_223	chr11
FLI1_3UTR_224	chr11
CDK4_3UTR_225	chr12
CDK4_Exon1_226	chr12
CDK4_AMP_60_227	chr12
CDK4_Exon2_228	chr12
CDK4_Exon3_229	chr12
CDK4_AMP_61_230	chr12
CDK4_AMP_62_231	chr12
CDK4_Exon4_232	chr12
CDK4_Exon5_233	chr12
CDK4_Exon6_234	chr12
CDK4_Exon7_235	chr12
CDK4_5UTR_236	chr12
CDK4_AMP_63_237	chr12
CDK4_5UTR_238	chr12
FLT3_3UTR_239	chr13
FLT3_Exon1_240	chr13
FLT3_Exon2_241	chr13
FLT3_Exon3_242	chr13
FLT3_Exon4_243	chr13
FLT3_Exon5_244	chr13
FLT3_Exon6_245	chr13
FLT3_Exon7_246	chr13
FLT3_Exon8_247	chr13
FLT3_Exon9_248	chr13
FLT3_Exon10_249	chr13
FLT3_Exon11_250	chr13
FLT3_Exon12_251	chr13
FLT3_Exon13_252	chr13
FLT3_Exon14_253	chr13
FLT3_Exon15_254	chr13
FLT3_Exon16_255	chr13
FLT3_Exon17_256	chr13
FLT3_Exon18_257	chr13
FLT3_Exon19_258	chr13
FLT3_Exon20_259	chr13
FLT3_Exon21_260	chr13
FLT3_Exon22_261	chr13
FLT3_Exon23_262	chr13
FLT3_Exon24_263	chr13
FLT3_5UTR_264	chr13
FLT1_3UTR_265	chr13
FLT1_Exon1_266	chr13
FLT1_Exon2_267	chr13
FLT1_Exon3_268	chr13
FLT1_Exon4_269	chr13
FLT1_Exon5_270	chr13
FLT1_Exon6_271	chr13
FLT1_Exon7_272	chr13
FLT1_Exon8_273	chr13
FLT1_Exon9_274	chr13
FLT1_Exon10_275	chr13
FLT1_Exon11_276	chr13
FLT1_Exon12_277	chr13
FLT1_Exon13_278	chr13
FLT1_Exon14_279	chr13
FLT1_Exon15_280	chr13
FLT1_Exon16_281	chr13
FLT1_Exon17_282	chr13
FLT1_Exon17_283	chr13
FLT1_Exon18_284	chr13
FLT1_Exon19_285	chr13
FLT1_Exon20_286	chr13
FLT1_Exon21_287	chr13
FLT1_Exon22_288	chr13
FLT1_Exon23_289	chr13
FLT1_Exon24_290	chr13
FLT1_Exon25_291	chr13
FLT1_Exon26_292	chr13
FLT1_Exon27_293	chr13
FLT1_Exon28_294	chr13
FLT1_Exon29_295	chr13
FLT1_Exon30_296	chr13
FLT1_Exon31_297	chr13
FLT1_Exon32_298	chr13
FLT1_5UTR_299	chr13
BRCA2_5UTR_300	chr13
BRCA2_5UTR_301	chr13
BRCA2_Exon2_302	chr13
BRCA2_Exon3_303	chr13
BRCA2_Exon4_304	chr13
BRCA2_Exon5_305	chr13
BRCA2_Exon6_306	chr13
BRCA2_Exon7_307	chr13
BRCA2_Exon8_308	chr13
BRCA2_Exon9_309	chr13
BRCA2_Exon10_310	chr13
BRCA2_Exon11_311	chr13
BRCA2_Exon12_312	chr13
BRCA2_Exon13_313	chr13
BRCA2_Exon14_314	chr13
BRCA2_Exon15_315	chr13
BRCA2_Exon16_316	chr13
BRCA2_Exon17_317	chr13
BRCA2_Exon18_318	chr13
BRCA2_Exon19_319	chr13
BRCA2_Exon20_320	chr13
BRCA2_Exon21_321	chr13
BRCA2_Exon22_322	chr13
BRCA2_Exon23_323	chr13
BRCA2_Exon24_324	chr13
BRCA2_Exon25_325	chr13
BRCA2_Exon26_326	chr13
BRCA2_Exon27_327	chr13
BRCA2_3UTR_328	chr13
NTRK3_3UTR_329	chr15
NTRK3_Exon1_330	chr15
NTRK3_Exon2_331	chr15
NTRK3_Exon3_332	chr15
NTRK3_Exon4_333	chr15
NTRK3_Exon5_334	chr15
NTRK3_Exon6_335	chr15
NTRK3_Exon7_336	chr15
NTRK3_Exon8_337	chr15
NTRK3_Exon9_338	chr15
NTRK3_Exon10_339	chr15
NTRK3_Exon11_340	chr15
NTRK3_Exon12_341	chr15
NTRK3_Exon13_342	chr15
NTRK3_Exon14_343	chr15
NTRK3_Exon15_344	chr15
NTRK3_Exon16_345	chr15
NTRK3_Exon17_346	chr15
NTRK3_Exon18_347	chr15
NTRK3_Exon19_348	chr15
NTRK3_Exon20_349	chr15
NTRK3_5UTR_350	chr15
NTRK3_5UTR_351	chr15
NTRK3_5UTR_352	chr15
TP53_Exon1_353	chr17
TP53_Exon2_354	chr17
TP53_Exon3_355	chr17
TP53_Exon4_356	chr17
TP53_Exon5_357	chr17
TP53_Exon6_358	chr17
TP53_Exon7_359	chr17
TP53_Exon8_360	chr17
TP53_Exon9_361	chr17
TP53_Exon9_362	chr17
TP53_Exon10_363	chr17
ERBB2_5UTR_364	chr17
ERBB2_5UTR_365	chr17
ERBB2_5UTR_366	chr17
ERBB2_5UTR_367	chr17
ERBB2_5UTR_368	chr17
ERBB2_Exon5_369	chr17
ERBB2_Exon6_370	chr17
ERBB2_Exon7_371	chr17
ERBB2_Exon8_372	chr17
ERBB2_Exon9_373	chr17
ERBB2_Exon10_374	chr17
ERBB2_Exon11_375	chr17
ERBB2_Exon12_376	chr17
ERBB2_Exon13_377	chr17
ERBB2_Exon14_378	chr17
ERBB2_Exon15_379	chr17
ERBB2_Exon16_380	chr17
ERBB2_Exon17_381	chr17
ERBB2_Exon18_382	chr17
ERBB2_Exon19_383	chr17
ERBB2_Exon20_384	chr17
ERBB2_Exon21_385	chr17
ERBB2_Exon22_386	chr17
ERBB2_Exon23_387	chr17
ERBB2_Exon24_388	chr17
ERBB2_Exon25_389	chr17
ERBB2_Exon26_390	chr17
ERBB2_Exon27_391	chr17
ERBB2_Exon28_392	chr17
ERBB2_Exon29_393	chr17
ERBB2_Exon30_394	chr17
ERBB2_Exon31_395	chr17
ERBB2_Exon32_396	chr17
ERBB2_3UTR_397	chr17
BRCA1_3UTR_398	chr17
BRCA1_Exon1_399	chr17
BRCA1_Exon2_400	chr17
BRCA1_Exon3_401	chr17
BRCA1_Exon4_402	chr17
BRCA1_Exon5_403	chr17
BRCA1_Exon6_404	chr17
BRCA1_Exon7_405	chr17
BRCA1_Exon8_406	chr17
BRCA1_Exon9_407	chr17
BRCA1_Exon10_408	chr17
BRCA1_Exon11_409	chr17
BRCA1_Exon12_410	chr17
BRCA1_Exon13_411	chr17
BRCA1_Exon14_412	chr17
BRCA1_Exon15_413	chr17
BRCA1_Exon16_414	chr17
BRCA1_Exon17_415	chr17
BRCA1_Exon18_416	chr17
BRCA1_Exon19_417	chr17
BRCA1_Exon20_418	chr17
BRCA1_Exon21_419	chr17
BRCA1_Exon22_420	chr17
BRCA1_Exon23_421	chr17
BRCA1_3UTR_422	chr17
BRCA1_3UTR_423	chr17
ETV4_3UTR_424	chr17
ETV4_Exon1_425	chr17
ETV4_Exon2_426	chr17
ETV4_Exon3_427	chr17
ETV4_Exon4_428	chr17
ETV4_Exon5_429	chr17
ETV4_Exon6_430	chr17
ETV4_Exon7_431	chr17
ETV4_Exon8_432	chr17
ETV4_Exon9_433	chr17
ETV4_Exon10_434	chr17
ETV4_Exon11_435	chr17
ETV4_Exon12_436	chr17
ETV4_5UTR_437	chr17
ETV4_5UTR_438	chr17
ETV4_5UTR_439	chr17
RPS6KB1_5UTR_440	chr17
RPS6KB1_Exon1_441	chr17
RPS6KB1_Exon2_442	chr17
RPS6KB1_AMP_396_443	chr17
RPS6KB1_AMP_397_444	chr17
RPS6KB1_Exon3_445	chr17
RPS6KB1_Exon4_446	chr17
RPS6KB1_Exon5_447	chr17
RPS6KB1_AMP_398_448	chr17
RPS6KB1_AMP_399_449	chr17
RPS6KB1_Exon6_450	chr17
RPS6KB1_Exon7_451	chr17
RPS6KB1_Exon8_452	chr17
RPS6KB1_Exon9_453	chr17
RPS6KB1_Exon10_454	chr17
RPS6KB1_Exon11_455	chr17
RPS6KB1_Exon12_456	chr17
RPS6KB1_Exon13_457	chr17
RPS6KB1_Exon14_458	chr17
RPS6KB1_Exon15_459	chr17
RPS6KB1_Exon16_460	chr17
RPS6KB1_3UTR_461	chr17
BCL2_3UTR_462	chr18
BCL2_Exon1_463	chr18
BCL2_Exon2_464	chr18
BCL2_5UTR_465	chr18
BCL2_5UTR_466	chr18
NOTCH3_3UTR_467	chr19
NOTCH3_Exon1_468	chr19
NOTCH3_Exon2_469	chr19
NOTCH3_Exon3_470	chr19
NOTCH3_Exon4_471	chr19
NOTCH3_Exon5_472	chr19
NOTCH3_Exon6_473	chr19
NOTCH3_Exon7_474	chr19
NOTCH3_Exon8_475	chr19
NOTCH3_Exon9_476	chr19
NOTCH3_Exon10_477	chr19
NOTCH3_Exon11_478	chr19
NOTCH3_Exon12_479	chr19
NOTCH3_Exon13_480	chr19
NOTCH3_Exon14_481	chr19
NOTCH3_Exon15_482	chr19
NOTCH3_Exon16_483	chr19
NOTCH3_Exon17_484	chr19
NOTCH3_Exon18_485	chr19
NOTCH3_Exon19_486	chr19
NOTCH3_Exon20_487	chr19
NOTCH3_Exon21_488	chr19
NOTCH3_Exon22_489	chr19
NOTCH3_Exon23_490	chr19
NOTCH3_Exon24_491	chr19
NOTCH3_Exon25_492	chr19
NOTCH3_Exon26_493	chr19
NOTCH3_Exon27_494	chr19
NOTCH3_Exon28_495	chr19
NOTCH3_Exon29_496	chr19
NOTCH3_Exon30_497	chr19
NOTCH3_Exon31_498	chr19
NOTCH3_Exon32_499	chr19
NOTCH3_Exon33_500	chr19
NOTCH3_5UTR_501	chr19
AXL_5UTR_502	chr19
AXL_Exon1_503	chr19
AXL_Exon2_504	chr19
AXL_Exon3_505	chr19
AXL_Exon4_506	chr19
AXL_Exon5_507	chr19
AXL_Exon6_508	chr19
AXL_Exon7_509	chr19
AXL_Exon8_510	chr19
AXL_Exon9_511	chr19
AXL_Exon10_512	chr19
AXL_Exon11_513	chr19
AXL_Exon12_514	chr19
AXL_Exon13_515	chr19
AXL_Exon14_516	chr19
AXL_Exon15_517	chr19
AXL_Exon16_518	chr19
AXL_Exon17_519	chr19
AXL_Exon18_520	chr19
AXL_Exon19_521	chr19
AXL_Exon20_522	chr19
AXL_Exon21_523	chr19
AXL_3UTR_524	chr19
ALK_3UTR_525	chr2
ALK_Exon1_526	chr2
ALK_Exon2_527	chr2
ALK_Exon3_528	chr2
ALK_Exon4_529	chr2
ALK_Exon5_530	chr2
ALK_Exon6_531	chr2
ALK_Exon7_532	chr2
ALK_Exon8_533	chr2
ALK_Exon9_534	chr2
ALK_Exon10_535	chr2
ALK_Exon11_536	chr2
ALK_Exon12_537	chr2
ALK_Exon13_538	chr2
ALK_Exon14_539	chr2
ALK_Exon15_540	chr2
ALK_Exon16_541	chr2
ALK_Exon17_542	chr2
ALK_Exon18_543	chr2
ALK_Exon19_544	chr2
ALK_Exon20_545	chr2
ALK_Exon21_546	chr2
ALK_Exon22_547	chr2
ALK_Exon23_548	chr2
ALK_Exon24_549	chr2
ALK_Exon25_550	chr2
ALK_Exon26_551	chr2
ALK_Exon27_552	chr2
ALK_Exon28_553	chr2
ALK_Exon29_554	chr2
ALK_5UTR_555	chr2
EML4_5UTR_556	chr2
EML4_Exon1_557	chr2
EML4_Exon2_558	chr2
EML4_Exon3_559	chr2
EML4_Exon4_560	chr2
EML4_Exon5_561	chr2
EML4_Exon6_562	chr2
EML4_Exon7_563	chr2
EML4_Exon8_564	chr2
EML4_Exon9_565	chr2
EML4_Exon10_566	chr2
EML4_Exon11_567	chr2
EML4_Exon12_568	chr2
EML4_Exon13_569	chr2
EML4_Exon14_570	chr2
EML4_Exon15_571	chr2
EML4_Exon16_572	chr2
EML4_Exon17_573	chr2
EML4_Exon18_574	chr2
EML4_Exon19_575	chr2
EML4_Exon20_576	chr2
EML4_Exon21_577	chr2
EML4_Exon22_578	chr2
EML4_Exon23_579	chr2
EML4_3UTR_580	chr2
MSH2_5UTR_581	chr2
MSH2_Exon1_582	chr2
MSH2_Exon2_583	chr2
MSH2_Exon3_584	chr2
MSH2_Exon4_585	chr2
MSH2_Exon5_586	chr2
MSH2_Exon6_587	chr2
MSH2_Exon7_588	chr2
MSH2_Exon8_589	chr2
MSH2_Exon9_590	chr2
MSH2_Exon10_591	chr2
MSH2_Exon11_592	chr2
MSH2_Exon12_593	chr2
MSH2_Exon13_594	chr2
MSH2_Exon14_595	chr2
MSH2_Exon15_596	chr2
MSH2_Exon16_597	chr2
MSH2_3UTR_598	chr2
PAX3_3UTR_599	chr2
PAX3_Exon1_600	chr2
PAX3_Exon2_601	chr2
PAX3_Exon3_602	chr2
PAX3_Exon4_603	chr2
PAX3_Exon5_604	chr2
PAX3_Exon6_605	chr2
PAX3_Exon7_606	chr2
PAX3_Exon8_607	chr2
PAX3_Exon9_608	chr2
PAX3_5UTR_609	chr2
ERG_3UTR_610	chr21
ERG_Exon1_611	chr21
ERG_Exon2_612	chr21
ERG_Exon3_613	chr21
ERG_Exon4_614	chr21
ERG_Exon5_615	chr21
ERG_Exon6_616	chr21
ERG_Exon7_617	chr21
ERG_Exon8_618	chr21
ERG_Exon9_619	chr21
ERG_Exon10_620	chr21
ERG_Exon11_621	chr21
ERG_Exon12_622	chr21
ERG_Exon13_623	chr21
ERG_Exon14_624	chr21
ERG_3UTR_625	chr21
ERG_3UTR_626	chr21
ERG_3UTR_627	chr21
ERG_3UTR_628	chr21
TMPRSS2_3UTR_629	chr21
TMPRSS2_Exon1_630	chr21
TMPRSS2_Exon2_631	chr21
TMPRSS2_Exon3_632	chr21
TMPRSS2_Exon4_633	chr21
TMPRSS2_Exon5_634	chr21
TMPRSS2_Exon6_635	chr21
TMPRSS2_Exon7_636	chr21
TMPRSS2_Exon8_637	chr21
TMPRSS2_Exon9_638	chr21
TMPRSS2_Exon10_639	chr21
TMPRSS2_Exon11_640	chr21
TMPRSS2_Exon12_641	chr21
TMPRSS2_Exon13_642	chr21
TMPRSS2_Exon14_643	chr21
TMPRSS2_5UTR_644	chr21
TMPRSS2_5UTR_645	chr21
EWSR1_5UTR_646	chr22
EWSR1_Exon1_647	chr22
EWSR1_Exon2_648	chr22
EWSR1_Exon3_649	chr22
EWSR1_Exon4_650	chr22
EWSR1_Exon5_651	chr22
EWSR1_Exon6_652	chr22
EWSR1_Exon7_653	chr22
EWSR1_Exon8_654	chr22
EWSR1_Exon9_655	chr22
EWSR1_Exon10_656	chr22
EWSR1_Exon11_657	chr22
EWSR1_Exon12_658	chr22
EWSR1_Exon13_659	chr22
EWSR1_Exon14_660	chr22
EWSR1_Exon15_661	chr22
EWSR1_Exon16_662	chr22
EWSR1_Exon17_663	chr22
EWSR1_Exon18_664	chr22
EWSR1_Exon19_665	chr22
EWSR1_3UTR_666	chr22
PPARG_5UTR_667	chr3
PPARG_5UTR_668	chr3
PPARG_5UTR_669	chr3
PPARG_5UTR_670	chr3
PPARG_Exon4_671	chr3
PPARG_Exon5_672	chr3
PPARG_Exon6_673	chr3
PPARG_Exon7_674	chr3
PPARG_Exon8_675	chr3
PPARG_Exon9_676	chr3
PPARG_Exon10_677	chr3
PPARG_3UTR_678	chr3
RAF1_3UTR_679	chr3
RAF1_Exon1_680	chr3
RAF1_Exon2_681	chr3
RAF1_Exon3_682	chr3
RAF1_Exon4_683	chr3
RAF1_Exon5_684	chr3
RAF1_Exon6_685	chr3
RAF1_Exon7_686	chr3
RAF1_Exon8_687	chr3
RAF1_Exon9_688	chr3
RAF1_Exon10_689	chr3
RAF1_Exon11_690	chr3
RAF1_Exon12_691	chr3
RAF1_Exon13_692	chr3
RAF1_Exon14_693	chr3
RAF1_Exon15_694	chr3
RAF1_Exon16_695	chr3
RAF1_5UTR_696	chr3
RAF1_AMP_393_697	chr3
RAF1_AMP_394_698	chr3
RAF1_AMP_395_699	chr3
RAF1_5UTR_700	chr3
PIK3CA_5UTR_701	chr3
PIK3CA_5UTR_702	chr3
PIK3CA_Exon2_703	chr3
PIK3CA_Exon3_704	chr3
PIK3CA_Exon4_705	chr3
PIK3CA_Exon5_706	chr3
PIK3CA_Exon6_707	chr3
PIK3CA_Exon7_708	chr3
PIK3CA_Exon8_709	chr3
PIK3CA_Exon9_710	chr3
PIK3CA_Exon10_711	chr3
PIK3CA_Exon11_712	chr3
PIK3CA_Exon12_713	chr3
PIK3CA_Exon13_714	chr3
PIK3CA_Exon14_715	chr3
PIK3CA_Exon15_716	chr3
PIK3CA_Exon16_717	chr3
PIK3CA_Exon17_718	chr3
PIK3CA_Exon18_719	chr3
PIK3CA_Exon19_720	chr3
PIK3CA_Exon20_721	chr3
PIK3CA_Exon21_722	chr3
PIK3CA_3UTR_723	chr3
ETV5_3UTR_724	chr3
ETV5_Exon1_725	chr3
ETV5_Exon2_726	chr3
ETV5_Exon3_727	chr3
ETV5_Exon4_728	chr3
ETV5_Exon5_729	chr3
ETV5_Exon6_730	chr3
ETV5_Exon7_731	chr3
ETV5_Exon8_732	chr3
ETV5_Exon9_733	chr3
ETV5_Exon10_734	chr3
ETV5_Exon11_735	chr3
ETV5_Exon12_736	chr3
ETV5_5UTR_737	chr3
ETV5_5UTR_738	chr3
FGFR3_5UTR_739	chr4
FGFR3_5UTR_740	chr4
FGFR3_Exon2_741	chr4
FGFR3_Exon3_742	chr4
FGFR3_Exon4_743	chr4
FGFR3_Exon5_744	chr4
FGFR3_Exon6_745	chr4
FGFR3_Exon7_746	chr4
FGFR3_AMP_286_747	chr4
FGFR3_Exon8_748	chr4
FGFR3_Exon9_749	chr4
FGFR3_Exon10_750	chr4
FGFR3_Exon11_751	chr4
FGFR3_Exon12_752	chr4
FGFR3_Exon13_753	chr4
FGFR3_Exon14_754	chr4
FGFR3_Exon15_755	chr4
FGFR3_Exon16_756	chr4
FGFR3_Exon17_757	chr4
FGFR3_Exon18_758	chr4
FGFR3_Exon19_759	chr4
FGFR3_3UTR_760	chr4
PDGFRA_5UTR_761	chr4
PDGFRA_5UTR_762	chr4
PDGFRA_Exon2_763	chr4
PDGFRA_Exon3_764	chr4
PDGFRA_Exon4_765	chr4
PDGFRA_Exon5_766	chr4
PDGFRA_Exon6_767	chr4
PDGFRA_Exon7_768	chr4
PDGFRA_Exon8_769	chr4
PDGFRA_Exon9_770	chr4
PDGFRA_Exon10_771	chr4
PDGFRA_Exon11_772	chr4
PDGFRA_Exon12_773	chr4
PDGFRA_Exon13_774	chr4
PDGFRA_Exon14_775	chr4
PDGFRA_Exon15_776	chr4
PDGFRA_Exon16_777	chr4
PDGFRA_Exon17_778	chr4
PDGFRA_Exon18_779	chr4
PDGFRA_Exon19_780	chr4
PDGFRA_Exon20_781	chr4
PDGFRA_Exon21_782	chr4
PDGFRA_Exon22_783	chr4
PDGFRA_Exon23_784	chr4
PDGFRA_3UTR_785	chr4
KIT_5UTR_786	chr4
KIT_Exon1_787	chr4
KIT_Exon2_788	chr4
KIT_Exon3_789	chr4
KIT_Exon4_790	chr4
KIT_Exon5_791	chr4
KIT_Exon6_792	chr4
KIT_Exon7_793	chr4
KIT_Exon8_794	chr4
KIT_Exon9_795	chr4
KIT_Exon10_796	chr4
KIT_Exon11_797	chr4
KIT_Exon12_798	chr4
KIT_Exon13_799	chr4
KIT_Exon14_800	chr4
KIT_Exon15_801	chr4
KIT_Exon16_802	chr4
KIT_Exon17_803	chr4
KIT_Exon18_804	chr4
KIT_Exon19_805	chr4
KIT_Exon20_806	chr4
KIT_Exon21_807	chr4
KIT_3UTR_808	chr4
KDR_3UTR_809	chr4
KDR_Exon1_810	chr4
KDR_Exon2_811	chr4
KDR_Exon3_812	chr4
KDR_Exon4_813	chr4
KDR_Exon5_814	chr4
KDR_Exon6_815	chr4
KDR_Exon7_816	chr4
KDR_Exon8_817	chr4
KDR_Exon9_818	chr4
KDR_Exon10_819	chr4
KDR_Exon11_820	chr4
KDR_Exon12_821	chr4
KDR_Exon13_822	chr4
KDR_Exon14_823	chr4
KDR_Exon15_824	chr4
KDR_Exon16_825	chr4
KDR_Exon17_826	chr4
KDR_Exon18_827	chr4
KDR_Exon19_828	chr4
KDR_Exon20_829	chr4
KDR_Exon21_830	chr4
KDR_Exon22_831	chr4
KDR_Exon23_832	chr4
KDR_Exon24_833	chr4
KDR_Exon25_834	chr4
KDR_Exon26_835	chr4
KDR_Exon27_836	chr4
KDR_Exon28_837	chr4
KDR_Exon29_838	chr4
KDR_Exon30_839	chr4
KDR_5UTR_840	chr4
CSF1R_3UTR_841	chr5
CSF1R_Exon1_842	chr5
CSF1R_Exon2_843	chr5
CSF1R_Exon3_844	chr5
CSF1R_Exon4_845	chr5
CSF1R_Exon5_846	chr5
CSF1R_Exon6_847	chr5
CSF1R_Exon7_848	chr5
CSF1R_Exon8_849	chr5
CSF1R_Exon9_850	chr5
CSF1R_Exon10_851	chr5
CSF1R_Exon11_852	chr5
CSF1R_Exon12_853	chr5
CSF1R_Exon13_854	chr5
CSF1R_Exon14_855	chr5
CSF1R_Exon15_856	chr5
CSF1R_Exon16_857	chr5
CSF1R_Exon17_858	chr5
CSF1R_Exon18_859	chr5
CSF1R_Exon19_860	chr5
CSF1R_Exon20_861	chr5
CSF1R_Exon21_862	chr5
CSF1R_3UTR_863	chr5
CSF1R_5UTR_864	chr5
PDGFRB_3UTR_865	chr5
PDGFRB_Exon1_866	chr5
PDGFRB_Exon2_867	chr5
PDGFRB_Exon3_868	chr5
PDGFRB_Exon4_869	chr5
PDGFRB_Exon5_870	chr5
PDGFRB_Exon6_871	chr5
PDGFRB_Exon7_872	chr5
PDGFRB_Exon8_873	chr5
PDGFRB_Exon9_874	chr5
PDGFRB_Exon10_875	chr5
PDGFRB_Exon11_876	chr5
PDGFRB_Exon12_877	chr5
PDGFRB_Exon13_878	chr5
PDGFRB_Exon14_879	chr5
PDGFRB_Exon15_880	chr5
PDGFRB_Exon16_881	chr5
PDGFRB_Exon17_882	chr5
PDGFRB_Exon18_883	chr5
PDGFRB_Exon19_884	chr5
PDGFRB_Exon20_885	chr5
PDGFRB_Exon21_886	chr5
PDGFRB_Exon22_887	chr5
PDGFRB_5UTR_888	chr5
PDGFRB_5UTR_889	chr5
FGFR4_5UTR_890	chr5
FGFR4_5UTR_891	chr5
FGFR4_Exon2_892	chr5
FGFR4_AMP_287_893	chr5
FGFR4_Exon3_894	chr5
FGFR4_Exon4_895	chr5
FGFR4_Exon5_896	chr5
FGFR4_AMP_288_897	chr5
FGFR4_Exon6_898	chr5
FGFR4_Exon7_899	chr5
FGFR4_Exon8_900	chr5
FGFR4_Exon9_901	chr5
FGFR4_Exon10_902	chr5
FGFR4_Exon11_903	chr5
FGFR4_Exon12_904	chr5
FGFR4_Exon13_905	chr5
FGFR4_Exon14_906	chr5
FGFR4_Exon15_907	chr5
FGFR4_Exon16_908	chr5
FGFR4_Exon17_909	chr5
FGFR4_Exon17_910	chr5
FGFR4_3UTR_911	chr5
ROS1_3UTR_912	chr6
ROS1_Exon1_913	chr6
ROS1_Exon2_914	chr6
ROS1_Exon3_915	chr6
ROS1_Exon4_916	chr6
ROS1_Exon5_917	chr6
ROS1_Exon6_918	chr6
ROS1_Exon7_919	chr6
ROS1_Exon8_920	chr6
ROS1_Exon9_921	chr6
ROS1_Exon10_922	chr6
ROS1_Exon11_923	chr6
ROS1_Exon12_924	chr6
ROS1_Exon13_925	chr6
ROS1_Exon14_926	chr6
ROS1_Exon15_927	chr6
ROS1_Exon16_928	chr6
ROS1_Exon17_929	chr6
ROS1_Exon18_930	chr6
ROS1_Exon19_931	chr6
ROS1_Exon20_932	chr6
ROS1_Exon21_933	chr6
ROS1_Exon22_934	chr6
ROS1_Exon23_935	chr6
ROS1_Exon24_936	chr6
ROS1_Exon25_937	chr6
ROS1_Exon26_938	chr6
ROS1_Exon27_939	chr6
ROS1_Exon28_940	chr6
ROS1_Exon29_941	chr6
ROS1_Exon30_942	chr6
ROS1_Exon31_943	chr6
ROS1_Exon32_944	chr6
ROS1_Exon33_945	chr6
ROS1_Exon34_946	chr6
ROS1_Exon35_947	chr6
ROS1_Exon36_948	chr6
ROS1_Exon37_949	chr6
ROS1_Exon38_950	chr6
ROS1_Exon39_951	chr6
ROS1_Exon40_952	chr6
ROS1_Exon41_953	chr6
ROS1_Exon42_954	chr6
ROS1_Exon43_955	chr6
ROS1_5UTR_956	chr6
ESR1_5UTR_957	chr6
ESR1_5UTR_958	chr6
ESR1_AMP_101_959	chr6
ESR1_AMP_102_960	chr6
ESR1_AMP_103_961	chr6
ESR1_5UTR_962	chr6
ESR1_5UTR_963	chr6
ESR1_5UTR_964	chr6
ESR1_Exon5_965	chr6
ESR1_AMP_104_966	chr6
ESR1_AMP_105_967	chr6
ESR1_Exon6_968	chr6
ESR1_AMP_106_969	chr6
ESR1_AMP_107_970	chr6
ESR1_Exon7_971	chr6
ESR1_Exon8_972	chr6
ESR1_AMP_108_973	chr6
ESR1_AMP_109_974	chr6
ESR1_Exon9_975	chr6
ESR1_AMP_110_976	chr6
ESR1_AMP_111_977	chr6
ESR1_Exon10_978	chr6
ESR1_AMP_112_979	chr6
ESR1_Exon11_980	chr6
ESR1_Exon12_981	chr6
ESR1_3UTR_982	chr6
ETV1_3UTR_983	chr7
ETV1_Exon1_984	chr7
ETV1_Exon2_985	chr7
ETV1_Exon3_986	chr7
ETV1_Exon4_987	chr7
ETV1_Exon5_988	chr7
ETV1_Exon6_989	chr7
ETV1_Exon7_990	chr7
ETV1_Exon8_991	chr7
ETV1_Exon9_992	chr7
ETV1_Exon10_993	chr7
ETV1_Exon11_994	chr7
ETV1_Exon12_995	chr7
ETV1_Exon13_996	chr7
ETV1_Exon14_997	chr7
ETV1_3UTR_998	chr7
ETV1_3UTR_999	chr7
ETV1_3UTR_1000	chr7
ETV1_3UTR_1001	chr7
ETV1_5UTR_1002	chr7
ETV1_5UTR_1003	chr7
EGFR_5UTR_1004	chr7
EGFR_Exon1_1005	chr7
EGFR_Exon2_1006	chr7
EGFR_Exon3_1007	chr7
EGFR_Exon4_1008	chr7
EGFR_Exon5_1009	chr7
EGFR_Exon6_1010	chr7
EGFR_Exon7_1011	chr7
EGFR_Exon8_1012	chr7
EGFR_Exon9_1013	chr7
EGFR_Exon10_1014	chr7
EGFR_Exon11_1015	chr7
EGFR_Exon12_1016	chr7
EGFR_Exon13_1017	chr7
EGFR_Exon14_1018	chr7
EGFR_Exon15_1019	chr7
EGFR_Exon16_1020	chr7
EGFR_Exon17_1021	chr7
EGFR_Exon18_1022	chr7
EGFR_Exon19_1023	chr7
EGFR_Exon20_1024	chr7
EGFR_Exon21_1025	chr7
EGFR_Exon22_1026	chr7
EGFR_Exon23_1027	chr7
EGFR_Exon24_1028	chr7
EGFR_Exon25_1029	chr7
EGFR_Exon26_1030	chr7
EGFR_Exon27_1031	chr7
EGFR_Exon28_1032	chr7
EGFR_Exon29_1033	chr7
EGFR_Exon30_1034	chr7
EGFR_3UTR_1035	chr7
MET_5UTR_1036	chr7
MET_5UTR_1037	chr7
MET_Exon2_1038	chr7
MET_Exon3_1039	chr7
MET_Exon4_1040	chr7
MET_Exon5_1041	chr7
MET_Exon6_1042	chr7
MET_Exon7_1043	chr7
MET_Exon8_1044	chr7
MET_Exon9_1045	chr7
MET_Exon10_1046	chr7
MET_Exon11_1047	chr7
MET_Exon12_1048	chr7
MET_Exon13_1049	chr7
MET_Exon14_1050	chr7
MET_Exon15_1051	chr7
MET_Exon16_1052	chr7
MET_Exon17_1053	chr7
MET_Exon18_1054	chr7
MET_Exon19_1055	chr7
MET_Exon20_1056	chr7
MET_Exon21_1057	chr7
MET_3UTR_1058	chr7
BRAF_3UTR_1059	chr7
BRAF_Exon1_1060	chr7
BRAF_Exon2_1061	chr7
BRAF_Exon3_1062	chr7
BRAF_Exon4_1063	chr7
BRAF_Exon5_1064	chr7
BRAF_Exon6_1065	chr7
BRAF_Exon7_1066	chr7
BRAF_Exon8_1067	chr7
BRAF_Exon9_1068	chr7
BRAF_Exon10_1069	chr7
BRAF_Exon11_1070	chr7
BRAF_Exon12_1071	chr7
BRAF_Exon13_1072	chr7
BRAF_Exon14_1073	chr7
BRAF_Exon15_1074	chr7
BRAF_Exon16_1075	chr7
BRAF_Exon17_1076	chr7
BRAF_AMP_19_1077	chr7
BRAF_AMP_20_1078	chr7
BRAF_Exon18_1079	chr7
BRAF_5UTR_1080	chr7
NRG1_5UTR_1081	chr8
NRG1_Exon1_1082	chr8
NRG1_AMP_380_1083	chr8
NRG1_AMP_381_1084	chr8
NRG1_Exon2_1085	chr8
NRG1_Exon3_1086	chr8
NRG1_Exon4_1087	chr8
NRG1_Exon5_1088	chr8
NRG1_Exon6_1089	chr8
NRG1_Exon7_1090	chr8
NRG1_Exon8_1091	chr8
NRG1_Exon9_1092	chr8
NRG1_Exon10_1093	chr8
NRG1_Exon11_1094	chr8
NRG1_Exon12_1095	chr8
NRG1_Exon13_1096	chr8
NRG1_Exon14_1097	chr8
NRG1_Exon15_1098	chr8
NRG1_Exon16_1099	chr8
NRG1_Exon17_1100	chr8
NRG1_Exon18_1101	chr8
NRG1_3UTR_1102	chr8
FGFR1_3UTR_1103	chr8
FGFR1_Exon1_1104	chr8
FGFR1_Exon2_1105	chr8
FGFR1_Exon3_1106	chr8
FGFR1_Exon4_1107	chr8
FGFR1_Exon5_1108	chr8
FGFR1_Exon6_1109	chr8
FGFR1_Exon7_1110	chr8
FGFR1_Exon8_1111	chr8
FGFR1_Exon9_1112	chr8
FGFR1_Exon10_1113	chr8
FGFR1_Exon11_1114	chr8
FGFR1_Exon12_1115	chr8
FGFR1_Exon13_1116	chr8
FGFR1_Exon14_1117	chr8
FGFR1_Exon15_1118	chr8
FGFR1_Exon16_1119	chr8
FGFR1_Exon17_1120	chr8
FGFR1_Exon18_1121	chr8
FGFR1_Exon19_1122	chr8
FGFR1_5UTR_1123	chr8
FGFR1_5UTR_1124	chr8
FGFR1_5UTR_1125	chr8
MYC_5UTR_1126	chr8
MYC_Exon1_1127	chr8
MYC_AMP_334_1128	chr8
MYC_AMP_335_1129	chr8
MYC_AMP_336_1130	chr8
MYC_AMP_337_1131	chr8
MYC_AMP_338_1132	chr8
MYC_AMP_339_1133	chr8
MYC_AMP_340_1134	chr8
MYC_Exon2_1135	chr8
MYC_AMP_341_1136	chr8
MYC_AMP_342_1137	chr8
MYC_AMP_343_1138	chr8
MYC_AMP_344_1139	chr8
MYC_AMP_345_1140	chr8
MYC_Exon3_1141	chr8
MYC_3UTR_1142	chr8
JAK2_5UTR_1143	chr9
JAK2_5UTR_1144	chr9
JAK2_5UTR_1145	chr9
JAK2_Exon3_1146	chr9
JAK2_Exon4_1147	chr9
JAK2_Exon5_1148	chr9
JAK2_Exon6_1149	chr9
JAK2_Exon7_1150	chr9
JAK2_Exon8_1151	chr9
JAK2_Exon9_1152	chr9
JAK2_Exon10_1153	chr9
JAK2_Exon11_1154	chr9
JAK2_Exon12_1155	chr9
JAK2_Exon13_1156	chr9
JAK2_Exon14_1157	chr9
JAK2_Exon15_1158	chr9
JAK2_Exon16_1159	chr9
JAK2_Exon17_1160	chr9
JAK2_Exon18_1161	chr9
JAK2_Exon19_1162	chr9
JAK2_Exon20_1163	chr9
JAK2_Exon21_1164	chr9
JAK2_Exon22_1165	chr9
JAK2_Exon23_1166	chr9
JAK2_Exon24_1167	chr9
JAK2_Exon25_1168	chr9
JAK2_3UTR_1169	chr9
MLLT3_3UTR_1170	chr9
MLLT3_Exon1_1171	chr9
MLLT3_Exon2_1172	chr9
MLLT3_Exon3_1173	chr9
MLLT3_Exon4_1174	chr9
MLLT3_Exon5_1175	chr9
MLLT3_Exon6_1176	chr9
MLLT3_Exon7_1177	chr9
MLLT3_Exon8_1178	chr9
MLLT3_Exon9_1179	chr9
MLLT3_Exon10_1180	chr9
MLLT3_Exon11_1181	chr9
MLLT3_Exon12_1182	chr9
MLLT3_5UTR_1183	chr9
NTRK2_5UTR_1184	chr9
NTRK2_5UTR_1185	chr9
NTRK2_5UTR_1186	chr9
NTRK2_5UTR_1187	chr9
NTRK2_Exon4_1188	chr9
NTRK2_Exon5_1189	chr9
NTRK2_Exon6_1190	chr9
NTRK2_Exon7_1191	chr9
NTRK2_Exon8_1192	chr9
NTRK2_Exon9_1193	chr9
NTRK2_Exon10_1194	chr9
NTRK2_Exon11_1195	chr9
NTRK2_Exon12_1196	chr9
NTRK2_Exon13_1197	chr9
NTRK2_Exon14_1198	chr9
NTRK2_Exon15_1199	chr9
NTRK2_Exon16_1200	chr9
NTRK2_Exon17_1201	chr9
NTRK2_Exon18_1202	chr9
NTRK2_Exon19_1203	chr9
NTRK2_Exon20_1204	chr9
NTRK2_Exon21_1205	chr9
NTRK2_Exon22_1206	chr9
NTRK2_Exon23_1207	chr9
NTRK2_3UTR_1208	chr9
ABL1_5UTR_1209	chr9
ABL1_Exon1_1210	chr9
ABL1_Exon2_1211	chr9
ABL1_Exon3_1212	chr9
ABL1_Exon4_1213	chr9
ABL1_Exon5_1214	chr9
ABL1_Exon6_1215	chr9
ABL1_Exon7_1216	chr9
ABL1_Exon8_1217	chr9
ABL1_Exon9_1218	chr9
ABL1_Exon10_1219	chr9
ABL1_Exon11_1220	chr9
ABL1_Exon12_1221	chr9
ABL1_3UTR_1222	chr9
NOTCH1_3UTR_1223	chr9
NOTCH1_Exon1_1224	chr9
NOTCH1_Exon2_1225	chr9
NOTCH1_Exon3_1226	chr9
NOTCH1_Exon4_1227	chr9
NOTCH1_Exon5_1228	chr9
NOTCH1_Exon6_1229	chr9
NOTCH1_Exon7_1230	chr9
NOTCH1_Exon8_1231	chr9
NOTCH1_Exon9_1232	chr9
NOTCH1_Exon10_1233	chr9
NOTCH1_Exon11_1234	chr9
NOTCH1_Exon12_1235	chr9
NOTCH1_Exon13_1236	chr9
NOTCH1_Exon14_1237	chr9
NOTCH1_Exon15_1238	chr9
NOTCH1_Exon16_1239	chr9
NOTCH1_Exon17_1240	chr9
NOTCH1_Exon18_1241	chr9
NOTCH1_Exon19_1242	chr9
NOTCH1_Exon20_1243	chr9
NOTCH1_Exon21_1244	chr9
NOTCH1_Exon22_1245	chr9
NOTCH1_Exon23_1246	chr9
NOTCH1_Exon24_1247	chr9
NOTCH1_Exon25_1248	chr9
NOTCH1_Exon26_1249	chr9
NOTCH1_Exon27_1250	chr9
NOTCH1_Exon28_1251	chr9
NOTCH1_Exon29_1252	chr9
NOTCH1_Exon30_1253	chr9
NOTCH1_Exon31_1254	chr9
NOTCH1_Exon32_1255	chr9
NOTCH1_Exon33_1256	chr9
NOTCH1_Exon34_1257	chr9
AR_5UTR_1258	chrX
AR_Exon1_1259	chrX
AR_AMP_8_1260	chrX
AR_AMP_9_1261	chrX
AR_AMP_10_1262	chrX
AR_Exon2_1263	chrX
AR_AMP_11_1264	chrX
AR_AMP_12_1265	chrX
AR_AMP_13_1266	chrX
AR_AMP_14_1267	chrX
AR_AMP_15_1268	chrX
AR_Exon3_1269	chrX
AR_AMP_16_1270	chrX
AR_Exon4_1271	chrX
AR_Exon5_1272	chrX
AR_Exon6_1273	chrX
AR_AMP_17_1274	chrX
AR_Exon7_1275	chrX
AR_Exon8_1276	chrX
AR_AMP_18_1277	chrX
AR_Exon9_1278	chrX
AR_3UTR_1279	chrX
Y_AMP_402_1280	chrY
Y_AMP_403_1281	chrY
Y_AMP_404_1282	chrY
Y_AMP_405_1283	chrY
Y_AMP_406_1284	chrY
Y_AMP_407_1285	chrY
Y_AMP_408_1286	chrY
Y_AMP_409_1287	chrY
Y_AMP_410_1288	chrY
Y_AMP_411_1289	chrY
Y_AMP_412_1290	chrY
Y_AMP_413_1291	chrY
Y_AMP_414_1292	chrY
Y_AMP_415_1293	chrY
Y_AMP_416_1294	chrY
Y_AMP_417_1295	chrY
Y_AMP_418_1296	chrY
Y_AMP_419_1297	chrY
Y_AMP_420_1298	chrY
Y_AMP_421_1299	chrY
Y_AMP_422_1300	chrY
Y_AMP_423_1301	chrY
Y_AMP_424_1302	chrY
Y_AMP_425_1303	chrY
Y_AMP_426_1304	chrY
Y_AMP_427_1305	chrY
Y_AMP_428_1306	chrY
Y_AMP_429_1307	chrY
Y_AMP_430_1308	chrY
Y_AMP_431_1309	chrY
Y_AMP_432_1310	chrY
Y_AMP_433_1311	chrY
Y_AMP_434_1312	chrY
Y_AMP_435_1313	chrY
Y_AMP_436_1314	chrY
Y_AMP_437_1315	chrY
Y_AMP_438_1316	chrY
Y_AMP_439_1317	chrY
Y_AMP_440_1318	chrY
Y_AMP_441_1319	chrY

## Sheet: ST6
Supplemental Table 6: Summary of mutation reportability and matchability filtering rules
Criteria	Rule
gnomAD >= 1%	Not Reportable
ClinVar Benign/Likely Benign
Intronic (outside of splice site)/synonymous
ClinVar Pathogenic/Likely Pathogenic	Matchable to therapy
Required for Tier I (FDA/NCCN level) therapy
Inclusion criteria for clinical trial
Gain of function in an oncogene
Loss of function in a tumor suppressor gene
Oncogene hotspot (OncoKB)
Tumor suppressor gene truncating mutation
Tumor suppressor gene splice site or start codon mutation
Detected	Reportable (VUS)

## Sheet: ST7
Supplemental Table 7: Run, assay, sample and variant level Quality Control Metrics
Test Mode	Variant Type	Level	Parameter	Application	Rule	Metric	Value
RNA-Seq/ DNA-Seq	All	Run/Assay		Threshold	Predetermined Value, fail	r1_percent_q30	≥80
						r2_percent_q30	≥80
						Reads Percent Pf	≥55
						NTC DNA Median Exon Coverage	<10
						NTC RNA Median CV Gene 500x:	null or >100
						NTC DNA Percent Exon 50x	<10
						NTC RNA: RNA Pipeline	Null (FAIL)
RNA-Seq	Fusions and splice variants	Assay	RNA Run Control	Threshold	95% positive and negative calls, flag	16 fusions + 2 splice variants	TRUE
DNA-Seq	SNVs, indels, CNA, TMB, MSI		DNA Run Control			14 SNV/indels + TMB-high + MSI + 2 Copy gain	PASS
RNA-Seq	Fusions and splice variants	Sample		Threshold	Predetermined Value, fail	RNA_median_cv_gene_500x	<98
						RNA_median_insert_size	≥76
						RNA_total_on_target	≥9,000,000
DNA-Seq	SNV, indel, TMB, CNA, MSI	Sample		Threshold	Predetermined Value, flag*, fail#	DNA_Contamination_score*	<3106
						DNA_contamination_p_value*	≥0.05
						DNA_median_exon_coverage#	≥150
						DNA_median_insert_size#	≥70
						DNA_pct_exon_50x#	≥90
DNA-Seq	MSI	Sample		Threshold	Predetermined Value, fail	DNA_usable_msi_sites	≥40
DNA-Seq	CNA	Sample		Threshold	Predetermined Value, flag*, fail	DNA Median Count	≥1
						DNA Coverage MAD*	<0.21
DNA-Seq	SNV, indel	Base pair	Quality filter	Threshold	Predetermined value	Filter	PASS
DNA-Seq	SNV, indel	Base pair	Minimum UMIs	Threshold	Predetermined value	snv_indel_variant_reads	≥4
DNA-Seq	SNV, indel	Base pair	Minimum variant allelic frequency (VAF)	Threshold	Predetermined value	snv_indel_vaf	≥2% Tier I ≥5% panel
DNA-Seq	Copy Gain	gene	Fold change (FC)	Threshold	Predetermined value	FC	≥2.2
DNA-Seq	Copy Loss	gene	Fold change (FC)	Threshold	Predetermined value	FC	≤0.7
DNA-Seq	TMB	Marker	tmb_adjtmb	Threshold	Predetermined value	tmb_TMB	not null
DNA-Seq	MSI	Marker	MSI unstable sites	Threshold	Predetermined value	percent	≥20
RNA-Seq	fusion	gene	RNA fusion	Threshold	Predetermined value	KeepFusion	≥5 reads
RNA-Seq	splice variants	gene	RNA_splice variant	Threshold	Predetermined value	rna_splicevariant_score	≥8 reads

## Sheet: ST8
Supplemental Table 8: DNA Sequence coverage of 250 FFPE samples
Sample ID	Tumor type	Gender	cellularity	necrosis	neoplastic nuclei	Observations	Median.Coverage	SD.Coverage	Min.Coverage	Max.Coverage	Count.80x	Count.150x	Count.200x	Count.400x	Percentage.80x	Percentage.150x	Percentage.200x	Percentage.400x
0-00165-01-UDP0069-HT25CDMXX	NSCLC (non-squamous)	Male	3	0	50	9152	488.994	272.043	27.561	2941.63	9135	8710	7817	5023	0.998142	0.951705	0.85413	0.548842
0-00206-01-UDP0058-HNYW2DMXX	NSCLC (non-squamous)	Male	3	0	80	9152	1381.84	556.052	131.667	5514.61	9152	9150	9146	9007	1	0.999781	0.999344	0.984156
0-00289-01-UDP0059-HNYW2DMXX	NSCLC (non-squamous)	Female	3	0	70	9152	1073.97	520.459	166.195	7740.55	9152	9152	9150	9024	1	1	0.999781	0.986014
0-00452-01-UDP0035-HNYMHDMXX	NSCLC (non-squamous)	Female	2	5	35	9152	654.166	207.004	108.843	2925.29	9152	9150	9130	8553	1	0.999781	0.997596	0.93455
0-00606-01-UDP0037-HNYMHDMXX	NSCLC (non-squamous)	Male	3	10	40	9152	815.062	241.597	109.25	3692	9152	9149	9137	8802	1	0.999672	0.998361	0.961757
0-00642-01-UDP0038-HNYMHDMXX	NSCLC (squamous)	Male	3	0	60	9152	389.059	141.051	92.2917	2574.82	9152	9088	8794	3634	1	0.993007	0.960883	0.397072
0-00645-01-UDP0039-HNYMHDMXX	NSCLC (non-squamous)	Male	2	20	45	9152	765.09	414.874	50.3415	5929.99	9149	9119	9019	7732	0.999672	0.996394	0.985468	0.844843
0-00648-01-UDP0041-HNYMHDMXX	NSCLC (non-squamous)	Female	3	0	50	9152	623.105	158.387	74.605	4136.17	9151	9131	9104	8612	0.999891	0.997705	0.994755	0.940997
0-00650-01-UDP0043-HNYMHDMXX	Urothelial Carcinoma	Male	3	10	50	9152	466.205	171.252	52.75	2428.37	9151	9050	8784	5581	0.999891	0.988855	0.95979	0.609812
0-00651-01-UDP0044-HNYMHDMXX	Head and Neck Cancer	Male	2	10	40	9152	452.584	225.979	83.916	4684.32	9152	9109	8984	5436	1	0.995302	0.981643	0.593969
0-00663-01-UDP0027-HNYMHDMXX	Breast Cancer	Female	3	0	80	9152	557.719	157.511	89.3714	3735.69	9152	9139	9107	8016	1	0.99858	0.995083	0.875874
0-00667-01-UDP0028-HNYMHDMXX	NSCLC (non-squamous)	Male	3	0	80	9152	862.01	384.788	118.042	4548.99	9152	9151	9145	8821	1	0.999891	0.999235	0.963833
0-00673-01-UDP0030-HNYMHDMXX	NSCLC (squamous)	Male	3	0	95	9152	1049.1	1021.99	57.8387	14185.4	9149	9094	8948	7781	0.999672	0.993663	0.97771	0.850197
0-00678-01-UDP0031-HNYMHDMXX	Colorectal Cancer	Female	3	0	75	9152	1395.58	566.549	50.9412	4428.51	9151	9146	9133	9046	0.999891	0.999344	0.997924	0.988418
0-00679-01-UDP0042-HNYFWDMXX	Breast Cancer	Female	3	0	60	9152	758.444	326.792	87.8214	4228.6	9152	9144	9132	8530	1	0.999126	0.997815	0.932037
0-00692-01-UDP0033-HNYMHDMXX	NSCLC (squamous)	Male	3	10	70	9152	755.986	431.544	45.2419	3529.17	9145	9077	8948	6733	0.999235	0.991805	0.97771	0.735686
0-00693-01-UDP0034-HNYMHDMXX	Colorectal Cancer	Female	3	0	35	9152	491.989	170.123	109.436	2254.36	9152	9147	9122	5450	1	0.999454	0.996722	0.595498
0-00716-01-UDP0014-HNYMHDMXX	NSCLC (non-squamous)	Male	2	0	50	9152	1326.4	1016.46	110.021	5875.53	9152	9144	9112	8317	1	0.999126	0.995629	0.908763
0-00748-01-UDP0019-HNYMHDMXX	NSCLC (non-squamous)	Female	3	0	70	9152	709.24	452.849	65.2571	4532.84	9149	9117	9030	6689	0.999672	0.996176	0.98667	0.730878
0-00751-01-UDP0020-HNYMHDMXX	NSCLC (squamous)	Male	2	5	40	9152	689.147	310.347	65.9318	4414.24	9151	9140	9118	8273	0.999891	0.998689	0.996285	0.903955
0-00752-01-UDP0021-HNYMHDMXX	Colorectal Cancer	Male	1	0	40	9152	578.717	216.486	58.3333	4393	9151	9126	9062	7668	0.999891	0.997159	0.990166	0.83785
0-00754-01-UDP0022-HNYMHDMXX	Breast Cancer	Female	4	0	75	9152	775.734	484.522	47.4286	4256.9	9151	9144	9119	7741	0.999891	0.999126	0.996394	0.845826
0-00761-01-UDP0023-HNYMHDMXX	NSCLC (non-squamous)	Female	2	0	35	9152	947.232	601.894	71.1643	5696.51	9151	9143	9133	8709	0.999891	0.999017	0.997924	0.951595
0-00766-01-UDP0024-HNYMHDMXX	Unknown Primary Cancer	Male	3	0	35	9152	944.073	749.226	71.5455	6162.51	9151	9134	9077	7557	0.999891	0.998033	0.991805	0.825721
0-00767-01-UDP0025-HNYMHDMXX	Unknown Primary Cancer	Female	3	10	45	9152	610.055	378.895	58	3417.79	9146	9093	8931	5848	0.999344	0.993553	0.975852	0.638986
0-00802-01-UDP0063-HT25CDMXX	Unknown Primary Cancer	Male	3	5	80	9152	478.193	337.859	54.3333	7809.09	9150	9079	8857	5319	0.999781	0.992024	0.967767	0.581184
0-00857-01-UDP0043-HNYFWDMXX	Breast Cancer	Female	3	5	50	9152	353.211	97.1634	108.729	3409.89	9152	9131	9021	1710	1	0.997705	0.985686	0.186844
0-00865-01-UDP0015-HNYMHDMXX	NSCLC (non-squamous)	Female	3	0	50	9152	1052.86	500.925	82.9295	5758.66	9152	9137	9125	8900	1	0.998361	0.99705	0.972465
0-00867-01-UDP0016-HNYMHDMXX	Urothelial Carcinoma	Male	2	30	40	9152	782.236	370.061	145.729	5492.2	9152	9150	9138	8861	1	0.999781	0.99847	0.968204
6-00366-01-UDP0006-HNYVWDMXX	Melanoma	Female	3	0	100	9152	682.723	262.551	115.697	4487.51	9152	9142	9099	8006	1	0.998907	0.994209	0.874781
6-00492-01-UDP0049-HNYVWDMXX	Mesothelioma	Male	3	30	80	9152	539.335	356.381	15.3182	3367.23	9003	8377	7693	4944	0.983719	0.915319	0.840581	0.54021
6-00659-01-UDP0001-HT23TDMXX	Melanoma	Female	3	0	80	9152	491.131	240.719	59.6444	2480.8	9149	9093	8890	4659	0.999672	0.993553	0.971372	0.509069
6-00701-01-UDP0061-HNYVWDMXX	Gallbladder and Extrahepatic Bile Duct Cancers	Female	3	0	90	9152	750.289	962.756	51.7727	16870.6	9151	9137	9102	7916	0.999891	0.998361	0.994537	0.864948
6-00851-01-UDP0050-HNYVWDMXX	Colorectal Cancer	Male	4	0	80	9152	672.934	204.15	59.7045	3587.71	9150	9137	9108	8443	0.999781	0.998361	0.995192	0.922531
6-00859-01-UDP0002-HT23TDMXX	NSCLC (non-squamous)	Female	2	0	70	9152	625.964	178.415	79.439	2981.31	9151	9139	9112	8492	0.999891	0.99858	0.995629	0.927885
6-00874-01-UDP0003-HT23TDMXX	NSCLC (non-squamous)	Male	4	0	90	9152	664.845	212.184	69.875	4140.17	9151	9144	9107	8511	0.999891	0.999126	0.995083	0.929961
6-00899-01-UDP0004-HT23TDMXX	NSCLC (non-squamous)	Female	3	10	70	9152	1088.05	879.351	61.4214	21940	9151	9119	9072	6722	0.999891	0.996394	0.991259	0.734484
7-00035-01-UDP0029-HNYVWDMXX	Thymic Cancer	Female	4	0	90	9152	869.752	414.886	100.916	4510.33	9152	9142	9117	8352	1	0.998907	0.996176	0.912587
7-00106-01-UDP0005-HT23TDMXX	NSCLC (non-squamous)	Female	2	0	35	9152	819.313	290.105	126.679	4105.01	9152	9146	9129	8832	1	0.999344	0.997487	0.965035
7-00117-01-UDP0006-HT23TDMXX	NSCLC (non-squamous)	Male	3	0	35	9152	1164.23	306.894	104.875	7021.93	9152	9150	9142	9058	1	0.999781	0.998907	0.989729
7-00152-01-UDP0039-HNYVWDMXX	Sarcoma	Male	3	0	95	9152	759.188	284.081	72.9583	4081.28	9151	9143	9110	8508	0.999891	0.999017	0.995411	0.929633
7-00174-01-UDP0040-HNYVWDMXX	Sarcoma	Female	2	0	80	9152	504.659	485.617	73.5217	8923.54	9151	9128	9079	7806	0.999891	0.997378	0.992024	0.852928
7-00240-01-UDP0016-HNYVWDMXX	Unknown Primary Cancer	Male	3	0	80	9152	772.294	535.155	44.8636	4158.52	9147	9038	8760	6580	0.999454	0.987544	0.957168	0.718969
7-00248-01-UDP0051-HNYVWDMXX	Mesothelioma	Male	3	0	60	9152	871.09	363.314	105.333	4415.79	9152	9145	9125	8629	1	0.999235	0.99705	0.942854
7-00276-01-UDP0008-HT23TDMXX	Breast Cancer	Female	3	0	70	9152	694.902	927.696	76.9024	18901	9151	9136	9117	8058	0.999891	0.998252	0.996176	0.880463
7-00336-01-UDP0017-HNYVWDMXX	Skin (Non-Epithelial)	Male	3	0	90	9152	659.165	403.252	23.0909	3645.28	9149	9095	8841	6261	0.999672	0.993772	0.966018	0.684113
7-00337-01-UDP0041-HNYVWDMXX	Sarcoma	Male	3	0	100	9152	869.989	234.679	102.25	6123.03	9152	9151	9143	8893	1	0.999891	0.999017	0.9717
7-00370-01-UDP0042-HNYVWDMXX	Sarcoma	Male	3	0	50	9152	660.161	842.999	77.2683	20183.1	9151	9112	9003	7213	0.999891	0.995629	0.983719	0.788134
7-00401-01-UDP0062-HNYVWDMXX	Gallbladder and Extrahepatic Bile Duct Cancers	Female	3	0	60	9152	532.954	164.137	68.6098	2595.69	9151	9137	9095	6998	0.999891	0.998361	0.993772	0.764642
7-00432-01-UDP0009-HT23TDMXX	NSCLC (non-squamous)	Female	3	10	80	9152	845.041	1278.65	29.4146	27062.5	9142	9031	8697	5684	0.998907	0.986779	0.950284	0.621066
7-00475-01-UDP0010-HT23TDMXX	Breast Cancer	Female	2	0	90	9152	652.231	738.188	90.1818	10264.5	9152	9138	9093	7678	1	0.99847	0.993553	0.838942
7-00478-01-UDP0011-HT23TDMXX	NSCLC (non-squamous)	Female	3	0	95	9152	509.695	136.141	66.7561	3205.48	9149	9121	9078	7451	0.999672	0.996613	0.991914	0.814139
7-00551-01-UDP0003-HNYVWDMXX	Adrenal Gland	Female	3	5	80	9152	878.624	800.628	37	10419	9146	9006	8586	4989	0.999344	0.984047	0.938156	0.545127
7-00583-01-UDP0022-HNYVWDMXX	Adrenal Gland	Male	4	0	90	9152	385.107	158.383	29.3171	1535.25	9150	9010	8511	3554	0.999781	0.984484	0.929961	0.38833
7-00698-01-UDP0004-HNYVWDMXX	Adrenal Gland	Female	4	10	80	9152	317.337	230.093	14.9268	1479.41	8848	6406	4940	2801	0.966783	0.699956	0.539773	0.306053
7-00962-01-UDP0002-HNYVWDMXX	Retroperitoneum and Peritoneum Cancer	Female	3	0	70	9152	606.572	228.357	35.15	5149.65	9141	9065	8947	7640	0.998798	0.990494	0.977601	0.83479
7-01029-01-UDP0052-HNYVWDMXX	Mesothelioma	Male	3	0	90	9152	704.614	455.083	55.4545	4604.06	9150	9096	8848	5622	0.999781	0.993881	0.966783	0.614292
7-01131-01-UDP0043-HNYVWDMXX	Sarcoma	Male	3	0	90	9152	755.033	1419.2	54.6	56514.6	9148	9107	8968	6603	0.999563	0.995083	0.979895	0.721482
7-01209-01-UDP0030-HNYVWDMXX	Thymic Cancer	Male	3	5	70	9152	466.872	201.604	67.7935	3208.5	9149	9129	9031	6222	0.999672	0.997487	0.986779	0.679851
7-01419-01-UDP0044-HNYVWDMXX	Sarcoma	Male	2	0	90	9152	754.978	665.996	79.7571	17944.8	9151	9136	9088	8208	0.999891	0.998252	0.993007	0.896853
7-01449-01-UDP0012-HT23TDMXX	NSCLC (squamous)	Male	3	0	90	9152	699.042	215.235	63.2273	4566.02	9150	9139	9104	8474	0.999781	0.99858	0.994755	0.925918
7-01771-01-UDP0013-HT23TDMXX	NSCLC (non-squamous)	Female	3	0	50	9152	1138.29	329.414	174.058	5579.12	9152	9152	9150	9076	1	1	0.999781	0.991696
7-01783-01-UDP0007-HNYVWDMXX	Male Genital Cancer	Male	3	0	40	9152	812.771	252.717	77.75	5857.14	9151	9142	9130	8803	0.999891	0.998907	0.997596	0.961866
7-01860-01-UDP0014-HT23TDMXX	Melanoma	Male	3	0	80	9152	387.695	108.154	73.4167	2519.72	9151	9109	8870	3774	0.999891	0.995302	0.969187	0.412369
7-01862-01-UDP0015-HT23TDMXX	NSCLC (non-squamous)	Male	3	0	50	9152	464.833	150.792	61.7857	3445.56	9150	9098	8991	6365	0.999781	0.9941	0.982408	0.695476
8-00112-01-UDP0001-HNYW2DMXX	NSCLC (non-squamous)	Male	3	0	90	9152	936.309	493.29	36.8293	7436.23	9146	9130	9096	8523	0.999344	0.997596	0.993881	0.931272
8-00174-01-UDP0031-HNYVWDMXX	Thymic Cancer	Male	3	0	90	9152	865.469	557.873	27.6098	4191.87	9149	9111	8898	6528	0.999672	0.99552	0.972247	0.713287
8-00260-01-UDP0002-HNYW2DMXX	NSCLC (non-squamous)	Male	2	0	30	9152	1005.7	513.367	89.1591	4806.62	9152	9150	9141	8714	1	0.999781	0.998798	0.952142
8-00288-01-UDP0053-HNYVWDMXX	Mesothelioma	Female	3	0	50	9152	943.561	278.466	46.5682	4471.76	9151	9144	9128	9003	0.999891	0.999126	0.997378	0.983719
8-00332-01-UDP0063-HNYVWDMXX	Gallbladder and Extrahepatic Bile Duct Cancers	Female	3	10	60	9152	701.086	451.517	4.56818	4622.09	9146	9083	8762	5875	0.999344	0.992461	0.957386	0.641936
8-00372-01-UDP0003-HNYW2DMXX	NSCLC (non-squamous)	Male	3	0	60	9152	855.703	284.433	135.093	5697.92	9152	9149	9138	8963	1	0.999672	0.99847	0.979349
8-00379-01-UDP0054-HNYFWDMXX	Breast Cancer	Female	3	0	90	9152	923.909	617.048	61.5455	8450.98	9151	9137	9084	7936	0.999891	0.998361	0.99257	0.867133
8-00409-01-UDP0004-HNYW2DMXX	NSCLC (non-squamous)	Female	3	0	50	9152	933.009	363.522	169.268	4359.17	9152	9152	9149	8991	1	1	0.999672	0.982408
8-00417-01-UDP0005-HNYW2DMXX	Melanoma	Female	3	0	80	9152	930.41	255.245	84.4318	4922.68	9152	9150	9140	9030	1	0.999781	0.998689	0.98667
8-00475-01-UDP0064-HNYVWDMXX	Gallbladder and Extrahepatic Bile Duct Cancers	Female	2	0	30	9152	459.129	157.918	87.5714	2879.55	9152	9128	9083	5895	1	0.997378	0.992461	0.644122
8-00522-01-UDP0006-HNYW2DMXX	NSCLC (non-squamous)	Male	2	0	60	9152	992.49	463.54	155.364	4443.14	9152	9152	9146	8842	1	1	0.999344	0.966128
8-00599-01-UDP0016-HT23TDMXX	Breast Cancer	Female	3	0	90	9152	867.528	517.95	43.3409	3361.43	9150	9141	9091	7013	0.999781	0.998798	0.993335	0.766281
8-00728-01-UDP0007-HNYW2DMXX	NSCLC (non-squamous)	Male	3	0	80	9152	872.335	379.727	81.7143	4597.57	9152	9143	9124	8628	1	0.999017	0.996941	0.942745
8-00753-01-UDP0017-HT23TDMXX	Breast Cancer	Female	3	0	60	9152	593.215	140.171	72.0143	3515.22	9150	9134	9094	8478	0.999781	0.998033	0.993663	0.926355
8-00768-01-UDP0008-HNYW2DMXX	NSCLC (non-squamous)	Female	3	0	70	9152	940.466	460.419	65.5	4224.19	9151	9142	9129	8456	0.999891	0.998907	0.997487	0.923951
8-00785-01-UDP0018-HT23TDMXX	NSCLC (non-squamous)	Male	3	0	70	9152	782.709	382.991	83.3071	5054.13	9152	9133	9105	8255	1	0.997924	0.994865	0.901989
8-00814-01-UDP0019-HT23TDMXX	Urothelial Carcinoma	Male	3	0	70	9152	606.031	166.914	90.0833	3681.72	9152	9142	9112	8360	1	0.998907	0.995629	0.913462
8-00974-01-UDP0020-HT23TDMXX	Breast Cancer	Female	3	0	90	9152	892.541	572.159	79.7317	8646.47	9151	9138	9113	8539	0.999891	0.99847	0.995739	0.93302
8-01033-01-UDP0009-HNYW2DMXX	NSCLC (non-squamous)	Female	3	0	70	9152	1099.98	555.089	116	5468.15	9152	9148	9144	8966	1	0.999563	0.999126	0.979677
8-01039-01-UDP0021-HT23TDMXX	NSCLC (non-squamous)	Female	3	0	95	9152	870.106	339.545	49.8537	5441.13	9151	9145	9124	8783	0.999891	0.999235	0.996941	0.959681
8-01137-01-UDP0046-HNYFWDMXX	Breast Cancer	Female	3	5	80	9152	1002.97	772.124	108.682	13323.1	9152	9148	9141	9013	1	0.999563	0.998798	0.984812
8-01145-01-UDP0010-HNYW2DMXX	NSCLC (non-squamous)	Female	3	0	40	9152	709.209	247.424	128.878	3537.34	9152	9150	9144	8701	1	0.999781	0.999126	0.950721
8-01213-01-UDP0054-HNYVWDMXX	Mesothelioma	Male	3	0	70	9152	862.847	534.023	39.561	4336.48	9150	9136	9074	6957	0.999781	0.998252	0.991477	0.760162
8-01284-01-UDP0055-HNYVWDMXX	Mesothelioma	Male	3	5	90	9152	910.191	457.924	84.8049	3434	9152	9143	9111	8250	1	0.999017	0.99552	0.901442
8-01289-01-UDP0045-HNYVWDMXX	Sarcoma	Female	3	0	60	9152	441.098	430.04	66.7857	10860.3	9150	9112	9033	3864	0.999781	0.995629	0.986997	0.422203
8-01291-01-UDP0056-HNYVWDMXX	Mesothelioma	Male	3	30	50	9152	446.328	105.562	72.6383	2771.41	9150	9128	9073	6799	0.999781	0.997378	0.991368	0.742898
8-01300-01-UDP0023-HNYVWDMXX	Endocrine Gland Cancer	Male	3	5	90	9152	465.623	202.836	52.2283	3200.14	9108	9083	9020	4955	0.995192	0.992461	0.985577	0.541412
8-01321-01-UDP0001-HNYVWDMXX	Unknown Primary Cancer	Female	3	0	35	9152	893.501	337.536	24.8293	3630.24	9151	9146	9136	8909	0.999891	0.999344	0.998252	0.973448
8-01329-01-UDP0011-HNYW2DMXX	NSCLC (non-squamous)	Male	3	0	50	9152	751.74	309.835	108.841	4084.98	9152	9148	9133	8496	1	0.999563	0.997924	0.928322
8-01357-01-UDP0005-HNYVWDMXX	Adrenal Gland	Male	3	0	95	9152	667.2	275.914	79.5	3639.93	9151	9126	9081	8190	0.999891	0.997159	0.992242	0.894886
8-01379-01-UDP0012-HNYW2DMXX	NSCLC (non-squamous)	Female	3	0	50	9152	1261.28	459.759	159.471	6571.17	9152	9152	9150	9099	1	1	0.999781	0.994209
8-01385-01-UDP0013-HNYW2DMXX	NSCLC (non-squamous)	Male	3	0	55	9152	831.018	294.243	141.244	4525.58	9152	9151	9145	8860	1	0.999891	0.999235	0.968094
8-01441-01-UDP0044-HNYFWDMXX	Breast Cancer	Female	3	0	75	9152	1028.51	520.591	56.9773	4518.53	9150	9142	9124	8590	0.999781	0.998907	0.996941	0.938593
8-01460-01-UDP0022-HT23TDMXX	Breast Cancer	Female	3	0	60	9152	611.879	330.312	38.1707	5704.44	9147	9115	9064	6988	0.999454	0.995957	0.990385	0.763549
8-01505-01-UDP0011-HNYVWDMXX	Sarcoma	Male	3	0	95	9152	804.65	498.395	37	3515.55	9151	9130	9021	7338	0.999891	0.997596	0.985686	0.801792
8-01524-01-UDP0041-HNYFWDMXX	Breast Cancer	Female	4	0	95	9152	702.583	318.06	52.7805	2990.11	9151	9144	9133	8017	0.999891	0.999126	0.997924	0.875983
8-01532-01-UDP0014-HNYW2DMXX	NSCLC (non-squamous)	Female	4	0	100	9152	920.423	347.534	105.932	4502.75	9152	9146	9142	8993	1	0.999344	0.998907	0.982627
8-01559-01-UDP0033-HNYVWDMXX	Thymic Cancer	Female	3	10	60	9152	652.959	269.14	105.186	3401.01	9152	9144	9115	7936	1	0.999126	0.995957	0.867133
8-01567-01-UDP0013-HNYVWDMXX	Skin (Non-Epithelial)	Female	3	0	95	9152	609.769	263.53	122.273	2941.79	9152	9139	9118	7381	1	0.99858	0.996285	0.80649
8-01586-01-UDP0023-HT23TDMXX	Breast Cancer	Female	3	0	90	9152	974.652	880.136	71.2927	10715.2	9151	9142	9123	8746	0.999891	0.998907	0.996831	0.955638
8-01596-01-UDP0015-HNYW2DMXX	NSCLC (non-squamous)	Female	3	0	95	9152	1195.49	486.326	106.932	6239.81	9152	9148	9140	9045	1	0.999563	0.998689	0.988309
8-01657-01-UDP0012-HNYVWDMXX	Testicular Cancer	Male	3	40	90	9152	539.49	238.74	50.4091	4201.02	9151	9128	8999	6228	0.999891	0.997378	0.983282	0.680507
8-01674-01-UDP0021-HNYFWDMXX	Breast Cancer	Female	3	0	95	9152	354.296	85.3698	66.3571	2743.5	9146	9067	8910	2174	0.999344	0.990712	0.973558	0.237544
8-01786-01-UDP0034-HNYVWDMXX	Thymic Cancer	Female	4	0	90	9152	639.301	267.153	104.821	3437.65	9152	9140	9115	7689	1	0.998689	0.995957	0.840144
8-01794-01-UDP0008-HNYVWDMXX	Skin (Squamous Cell Carcinoma)	Male	3	0	80	9152	466.795	213.711	29.0682	2523.67	9142	8950	8611	4741	0.998907	0.977928	0.940887	0.518029
8-01801-01-UDP0018-HNYVWDMXX	Skin (Non-Epithelial)	Male	3	5	100	9152	349.34	173.186	22.6136	2467.59	9141	8796	8054	2494	0.998798	0.961101	0.880026	0.272509
8-01834-01-UDP0039-HNYFWDMXX	Breast Cancer	Female	3	5	95	9152	1081.19	549.506	82.5	4861.03	9152	9150	9137	8828	1	0.999781	0.998361	0.964598
8-01871-01-UDP0047-HNYFWDMXX	Breast Cancer	Female	3	0	90	9152	970.086	877.886	86.9	16790.2	9152	9146	9140	8943	1	0.999344	0.998689	0.977163
8-01932-01-UDP0048-HNYFWDMXX	Breast Cancer	Female	3	0	60	9152	702.234	380.619	67.5798	7905.75	9151	9142	9129	8850	0.999891	0.998907	0.997487	0.967002
8-01933-01-UDP0049-HNYFWDMXX	Breast Cancer	Female	3	0	80	9152	649.573	417.176	84.8487	9058.95	9152	9143	9110	8259	1	0.999017	0.995411	0.902426
8-02012-01-UDP0040-HNYFWDMXX	Breast Cancer	Female	3	0	100	9152	605.81	194.969	70.9787	3588.16	9146	9132	9093	8254	0.999344	0.997815	0.993553	0.901879
8-02050-01-UDP0036-HNYFWDMXX	Breast Cancer	Male	3	0	95	9152	1251.23	1143.82	133.65	15753.8	9152	9149	9146	9002	1	0.999672	0.999344	0.98361
8-02084-01-UDP0024-HNYVWDMXX	Endocrine Gland Cancer	Female	3	0	80	9152	575.15	127.056	101.723	4090.22	9152	9147	9126	8780	1	0.999454	0.997159	0.959353
8-02138-01-UDP0016-HNYW2DMXX	NSCLC (non-squamous)	Female	2	0	50	9152	383.094	128.504	60.2184	3316.15	9148	9117	8990	3166	0.999563	0.996176	0.982299	0.345935
8-02143-01-UDP0037-HNYFWDMXX	Breast Cancer	Female	3	0	80	9152	656.044	167.905	118.417	4429.46	9152	9145	9128	8840	1	0.999235	0.997378	0.965909
8-02163-01-UDP0038-HNYFWDMXX	Breast Cancer	Female	3	0	90	9152	895.36	463.442	134.909	6722.2	9152	9149	9147	9023	1	0.999672	0.999454	0.985905
8-02348-01-UDP0006-HNYFWDMXX	Breast Cancer	Female	3	10	90	9152	481.603	108.149	79.2391	2697.45	9151	9126	9078	7379	0.999891	0.997159	0.991914	0.806272
8-02368-01-UDP0007-HNYFWDMXX	Breast Cancer	Female	3	0	90	9152	442.83	91.7013	25.8293	3604.37	9150	9121	9080	7229	0.999781	0.996613	0.992133	0.789882
9-00072-01-UDP0019-HNYVWDMXX	Skin (Non-Epithelial)	Male	3	0	95	9152	388.732	142.37	67.0417	3221.17	9150	9069	8682	4079	0.999781	0.990931	0.948645	0.445695
9-00078-01-UDP0025-HNYVWDMXX	Endocrine Gland Cancer	Male	3	0	80	9152	600.56	234.718	89.0682	3440.59	9152	9138	9103	7692	1	0.99847	0.994646	0.840472
9-00081-01-UDP0026-HNYVWDMXX	Endocrine Gland Cancer	Female	3	5	90	9152	645.855	299.727	71.7955	3951.48	9151	9145	9132	8167	0.999891	0.999235	0.997815	0.892373
9-00119-01-UDP0046-HNYVWDMXX	Sarcoma	Female	3	0	90	9152	958.73	2154.59	103.842	45534.9	9152	9139	9117	8736	1	0.99858	0.996176	0.954545
9-00140-01-UDP0050-HNYFWDMXX	Breast Cancer	Female	3	0	85	9152	526.942	169.927	112.596	3026.75	9152	9143	9105	7909	1	0.999017	0.994865	0.864183
9-00159-01-UDP0008-HNYFWDMXX	Breast Cancer	Female	4	0	100	9152	595.416	227.472	81.9898	3829.69	9152	9140	9091	8077	1	0.998689	0.993335	0.882539
9-00171-01-UDP0057-HNYVWDMXX	Mesothelioma	Male	3	0	70	9152	672.941	193.612	70.25	3626.27	9150	9133	9101	8436	0.999781	0.997924	0.994427	0.921766
9-00320-01-UDP0020-HNYVWDMXX	Skin (Non-Epithelial)	Male	3	0	90	9152	398.867	105.345	79.875	2699.79	9151	9120	9008	4226	0.999891	0.996503	0.984266	0.461757
9-00332-01-UDP0051-HNYFWDMXX	Breast Cancer	Female	3	0	90	9152	762.308	1170.72	73.4622	23508.2	9149	9131	9101	8422	0.999672	0.997705	0.994427	0.920236
9-00361-01-UDP0009-HNYFWDMXX	Breast Cancer	Female	2	0	90	9152	888.211	342.626	102.942	5071.56	9152	9144	9129	8944	1	0.999126	0.997487	0.977273
9-00367-01-UDP0009-HNYVWDMXX	Unknown Primary Cancer	Male	3	0	90	9152	652.346	313.672	53.1591	5057.95	9150	9141	9101	8005	0.999781	0.998798	0.994427	0.874672
9-00387-01-UDP0038-HT2WYDMXX	NSCLC (non-squamous)	Male	3	0	50	9152	770.99	533.286	121.879	4554.31	9152	9147	9091	7419	1	0.999454	0.993335	0.810642
9-00396-01-UDP0065-HNYVWDMXX	Gallbladder and Extrahepatic Bile Duct Cancers	Female	3	0	80	9152	531.993	216.506	31.1818	2846.38	9151	9144	9116	7301	0.999891	0.999126	0.996066	0.797749
9-00467-01-UDP0010-HNYVWDMXX	Unknown Primary Cancer	Male	3	5	40	9152	838.189	320.831	107.829	4206.25	9152	9149	9144	8809	1	0.999672	0.999126	0.962522
9-00475-01-UDP0018-HNYW2DMXX	NSCLC (non-squamous)	Male	3	0	70	9152	1547.89	689.461	55.9545	9224.31	9151	9150	9144	9077	0.999891	0.999781	0.999126	0.991805
9-00508-01-UDP0066-HNYVWDMXX	Gallbladder and Extrahepatic Bile Duct Cancers	Male	3	0	100	9152	595.623	211.184	81.339	3526.33	9152	9143	9111	7517	1	0.999017	0.99552	0.821351
9-00529-01-UDP0058-HNYVWDMXX	Mesothelioma	Male	3	0	90	9152	781.838	297.107	74.1667	4725.86	9151	9148	9135	8629	0.999891	0.999563	0.998142	0.942854
9-00530-01-UDP0039-HT2WYDMXX	NSCLC (non-squamous)	Male	3	0	50	9152	646.859	424.956	35.7955	7920.78	9149	8988	8702	5334	0.999672	0.98208	0.95083	0.582823
9-00535-01-UDP0011-HNYFWDMXX	Breast Cancer	Female	4	0	95	9152	702.315	345.811	33.7955	4264.13	9151	9141	9111	8387	0.999891	0.998798	0.99552	0.916412
9-00657-01-UDP0019-HNYW2DMXX	NSCLC (non-squamous)	Female	3	0	50	9152	718.827	141.834	120.739	4011.92	9152	9146	9132	8989	1	0.999344	0.997815	0.98219
9-00671-01-UDP0040-HT2WYDMXX	NSCLC (non-squamous)	Female	4	0	95	9152	566	205.945	69.1702	3077.56	9151	9135	9103	8111	0.999891	0.998142	0.994646	0.886254
9-00706-01-UDP0020-HNYW2DMXX	NSCLC (non-squamous)	Female	4	0	90	9152	718.793	785.456	78.0924	21407.6	9151	9140	9122	8819	0.999891	0.998689	0.996722	0.963615
9-00799-01-UDP0021-HNYW2DMXX	NSCLC (non-squamous)	Male	3	0	25	9152	859.379	197.153	113.292	6332.01	9152	9150	9139	8966	1	0.999781	0.99858	0.979677
9-00803-01-UDP0012-HNYFWDMXX	Breast Cancer	Female	4	0	100	9152	992.024	483.631	75.15	5468.78	9151	9142	9126	8930	0.999891	0.998907	0.997159	0.975743
9-00814-01-UDP0052-HNYFWDMXX	Breast Cancer	Female	3	0	90	9152	704.051	350.75	70.6	4760.62	9151	9147	9120	8430	0.999891	0.999454	0.996503	0.92111
9-00852-01-UDP0022-HNYW2DMXX	NSCLC (non-squamous)	Male	3	0	70	9152	1363.2	639.399	142.35	5895.05	9152	9151	9145	9012	1	0.999891	0.999235	0.984703
9-00996-01-UDP0067-HNYVWDMXX	Gallbladder and Extrahepatic Bile Duct Cancers	Female	3	50	70	9152	707.085	321.576	25.7955	4231.77	9150	9150	9140	8893	0.999781	0.999781	0.998689	0.9717
9-01028-01-UDP0068-HNYVWDMXX	Gallbladder and Extrahepatic Bile Duct Cancers	Male	3	0	70	9152	656.614	169.876	64.4583	3895.65	9151	9140	9114	8540	0.999891	0.998689	0.995848	0.933129
9-01044-01-UDP0023-HNYW2DMXX	NSCLC (non-squamous)	Female	3	0	80	9152	546.515	106.885	94.5051	3763.68	9152	9148	9130	8818	1	0.999563	0.997596	0.963505
9-01153-01-UDP0024-HNYW2DMXX	NSCLC (non-squamous)	Female	3	0	50	9152	918.739	416.62	80	5078.28	9152	9148	9137	8903	1	0.999563	0.998361	0.972793
9-01171-01-UDP0025-HNYW2DMXX	NSCLC (non-squamous)	Female	3	0	40	9152	757.047	563.798	15.2045	4927.81	9149	9131	9097	7542	0.999672	0.997705	0.99399	0.824082
9-01207-01-UDP0014-HNYFWDMXX	Breast Cancer	Female	3	0	50	9152	711.747	342.198	50.1714	5386.73	9150	9129	9085	8416	0.999781	0.997487	0.992679	0.91958
9-01223-01-UDP0015-HNYFWDMXX	Breast Cancer	Female	3	0	90	9152	634.851	747.994	48.4318	14323.2	9149	9124	9039	5866	0.999672	0.996941	0.987653	0.640953
9-01245-01-UDP0026-HNYW2DMXX	Melanoma	Male	4	0	100	9152	859.104	423.278	108.39	4707.57	9152	9146	9139	8573	1	0.999344	0.99858	0.936735
9-01246-01-UDP0059-HNYVWDMXX	Mesothelioma	Male	3	0	100	9152	587.808	156.949	36.5936	3588.5	9134	9127	9097	7935	0.998033	0.997268	0.99399	0.867024
9-01301-01-UDP0027-HNYW2DMXX	NSCLC (non-squamous)	Male	3	0	95	9152	755.549	415.149	29.0909	4684.37	9150	9142	9114	8223	0.999781	0.998907	0.995848	0.898492
9-01357-01-UDP0069-HNYVWDMXX	Gallbladder and Extrahepatic Bile Duct Cancers	Female	3	0	70	9152	503.223	114.425	99.7563	2878.51	9152	9142	9116	7990	1	0.998907	0.996066	0.873033
9-01514-01-UDP0070-HNYVWDMXX	Gallbladder and Extrahepatic Bile Duct Cancers	Female	3	0	50	9152	672.222	424.09	57.3902	3616.39	9149	9104	8984	6722	0.999672	0.994755	0.981643	0.734484
9-01611-01-UDP0060-HNYVWDMXX	Mesothelioma	Male	3	10	100	9152	600.046	274.595	25.5643	3848.99	9111	9102	9084	6998	0.99552	0.994537	0.99257	0.764642
9-01635-01-UDP0030-HNYW2DMXX	NSCLC (non-squamous)	Female	3	0	70	9152	898.057	310.205	41.9545	4504.49	9151	9149	9145	9063	0.999891	0.999672	0.999235	0.990275
9-01718-01-UDP0015-HT25CDMXX	NSCLC (non-squamous)	Male	3	0	60	9152	913.335	558.066	83.0455	4375.34	9152	9150	9143	8748	1	0.999781	0.999017	0.955857
9-01730-01-UDP0035-HNYVWDMXX	Thymic Cancer	Female	3	0	25	9152	923.364	430.804	31.8182	9837.68	9150	9147	9143	9018	0.999781	0.999454	0.999017	0.985358
9-01740-01-UDP0031-HNYW2DMXX	NSCLC (non-squamous)	Female	3	0	80	9152	753.257	475.924	65.9512	4106.23	9150	9136	9110	7964	0.999781	0.998252	0.995411	0.870192
9-01756-01-UDP0036-HNYVWDMXX	Thymic Cancer	Female	3	0	90	9152	460.695	104.585	100.079	3456.12	9152	9135	9093	7146	1	0.998142	0.993553	0.780813
9-01758-01-UDP0016-HNYFWDMXX	Breast Cancer	Female	3	0	100	9152	503.033	197.248	60.6134	2906.78	9148	9107	9048	6748	0.999563	0.995083	0.988636	0.737325
9-01774-01-UDP0047-HNYVWDMXX	Sarcoma	Male	3	0	100	9152	747.055	885.346	17.1364	17620.5	9150	9134	9051	7668	0.999781	0.998033	0.988964	0.83785
9-01784-01-UDP0032-HNYW2DMXX	Melanoma	Male	4	0	90	9152	1294.71	584.109	124.02	8272.22	9152	9148	9142	9040	1	0.999563	0.998907	0.987762
9-01864-01-UDP0046-HT2WYDMXX	NSCLC (non-squamous)	Male	3	5	80	9152	629.28	202.81	94.5833	3312.61	9152	9141	9117	8289	1	0.998798	0.996176	0.905704
9-01898-01-UDP0033-HNYW2DMXX	NSCLC (non-squamous)	Male	3	0	100	9152	936.667	462.591	73.0643	5221.94	9151	9145	9126	8751	0.999891	0.999235	0.997159	0.956184
9-01926-01-UDP0034-HNYW2DMXX	NSCLC (non-squamous)	Female	3	0	93	9152	991.22	563.436	64.65	6086.21	9151	9141	9116	8806	0.999891	0.998798	0.996066	0.962194
9-01991-01-UDP0017-HNYFWDMXX	Breast Cancer	Female	3	0	90	9152	384.454	122.559	49.0357	2900.54	9145	9078	8903	3376	0.999235	0.991914	0.972793	0.368881
9-02025-01-UDP0047-HT2WYDMXX	Prostate Cancer	Male	3	0	90	9152	423.679	101.792	110.333	2121.64	9152	9133	8953	5586	1	0.997924	0.978256	0.610358
9-02326-01-UDP0049-HT2WYDMXX	NSCLC (non-squamous)	Female	3	0	40	9152	458.196	154.519	153.667	2338.84	9152	9152	9129	5656	1	1	0.997487	0.618007
9-02437-01-UDP0027-HNYVWDMXX	Adrenal Gland	Female	3	5	90	9152	707.376	371.434	82.3714	3523.86	9152	9134	9092	7325	1	0.998033	0.993444	0.800372
9-02486-01-UDP0014-HNYVWDMXX	Female Genital Cancer	Female	3	5	70	9152	656.347	162.862	112.542	4271.68	9152	9144	9126	8847	1	0.999126	0.997159	0.966674
9-02522-01-UDP0018-HNYFWDMXX	Breast Cancer	Female	3	0	100	9152	480.832	213.368	9.81818	4438	9139	9043	8852	5941	0.99858	0.98809	0.96722	0.649148
9-02544-01-UDP0019-HNYFWDMXX	Breast Cancer	Female	3	0	95	9152	362.706	98.5504	61.7561	2915.98	9147	9077	8950	2330	0.999454	0.991805	0.977928	0.254589
9-02545-01-UDP0079-HT2WYDMXX	Gallbladder and Extrahepatic Bile Duct Cancers	Female	3	10	80	9152	395.241	89.4505	98.563	3410.69	9152	9136	9089	4203	1	0.998252	0.993116	0.459244
9-02578-01-UDP0015-HNYVWDMXX	Ovarian Cancer	Female	3	10	50	9152	729.55	387.466	91.6818	3991.77	9152	9143	9106	7765	1	0.999017	0.994974	0.848448
9-02672-01-UDP0035-HNYW2DMXX	NSCLC (non-squamous)	Female	3	0	90	9152	1066.05	590.584	70.1707	6225.9	9151	9147	9138	8690	0.999891	0.999454	0.99847	0.949519
9-02683-01-UDP0036-HNYW2DMXX	NSCLC (non-squamous)	Female	3	20	70	9152	1260.3	588.536	119.955	8850.6	9152	9149	9143	9070	1	0.999672	0.999017	0.99104
9-02690-01-UDP0081-HT2WYDMXX	NSCLC (non-squamous)	Female	3	10	70	9152	545.37	147.752	88.9357	4413.47	9152	9133	9097	8163	1	0.997924	0.99399	0.891936
9-02710-01-UDP0020-HNYFWDMXX	Breast Cancer	Female	2	0	50	9152	670.441	544.516	59.9143	20025.5	9151	9139	9108	8416	0.999891	0.99858	0.995192	0.91958
9-02736-01-UDP0025-HT2WYDMXX	Breast Cancer	Female	2	0	80	9152	540.02	319.751	65.459	6550.38	9150	9101	9043	6883	0.999781	0.994427	0.98809	0.752076
9-02754-01-UDP0026-HT2WYDMXX	Breast Cancer	Female	3	0	75	9152	259.495	58.8134	63.395	1478.81	9149	9015	8309	118	0.999672	0.985031	0.907889	0.0128934
9-02765-01-UDP0037-HNYW2DMXX	NSCLC (non-squamous)	Female	3	0	30	9152	855.586	237.682	52.3182	5948.69	9151	9150	9145	9001	0.999891	0.999781	0.999235	0.983501
9-02771-01-UDP0038-HNYW2DMXX	Melanoma	Male	3	0	85	9152	1038.38	378.259	96.2917	10958.7	9152	9149	9146	9051	1	0.999672	0.999344	0.988964
9-02796-01-UDP0022-HNYFWDMXX	Breast Cancer	Male	3	0	70	9152	288.62	121.463	38.4808	1866.36	9143	8853	7727	718	0.999017	0.96733	0.844296	0.0784528
9-02811-01-UDP0031-HT2WYDMXX	NSCLC (squamous)	Male	3	0	75	9152	447.993	214.952	39.2917	3391.03	9148	9065	8718	4852	0.999563	0.990494	0.952579	0.530157
9-02822-01-UDP0032-HT2WYDMXX	Brain and Nervous System Cancer	Male	3	0	95	9152	415.341	214.01	37.3636	1931.44	9134	8886	8276	3613	0.998033	0.970935	0.904283	0.394777
9-02871-01-UDP0024-HNYFWDMXX	Breast Cancer	Female	3	0	85	9152	449.056	195.943	54.766	2951.68	9148	9091	8894	4944	0.999563	0.993335	0.971809	0.54021
9-02892-01-UDP0039-HNYW2DMXX	NSCLC (non-squamous)	Female	2	0	40	9152	983.771	275.627	127.557	6075.17	9152	9150	9137	9018	1	0.999781	0.998361	0.985358
9-02915-01-UDP0035-HT2WYDMXX	NSCLC (non-squamous)	Female	3	0	85	9152	536.574	279.049	64.5714	3441.39	9150	9127	9067	6127	0.999781	0.997268	0.990712	0.669471
9-03020-01-UDP0040-HNYW2DMXX	Melanoma	Male	3	0	90	9152	746.715	275.881	68.5392	4918.26	9151	9131	9106	8341	0.999891	0.997705	0.994974	0.911385
9-03040-01-UDP0052-HT2WYDMXX	NSCLC (non-squamous)	Female	3	0	65	9152	1139.58	503.63	87.05	4545.68	9152	9148	9141	9024	1	0.999563	0.998798	0.986014
9-03069-01-UDP0053-HT2WYDMXX	Prostate Cancer	Male	3	0	50	9152	643.942	153.947	123.763	4061.39	9152	9148	9136	8587	1	0.999563	0.998252	0.938265
9-03082-01-UDP0041-HNYW2DMXX	NSCLC (non-squamous)	Female	3	0	90	9152	741.308	395.903	86.3864	3805.08	9152	9144	9116	8500	1	0.999126	0.996066	0.928759
9-03088-01-UDP0048-HNYVWDMXX	Sarcoma	Male	3	0	95	9152	641.57	684.144	44.4634	15701.1	9150	9133	9103	8372	0.999781	0.997924	0.994646	0.914773
9-03144-01-UDP0043-HNYW2DMXX	NSCLC (non-squamous)	Male	3	0	45	9152	1228.17	575.314	92.0143	8137.46	9152	9147	9136	9019	1	0.999454	0.998252	0.985468
9-03147-01-UDP0044-HNYW2DMXX	Melanoma	Female	3	0	80	9152	701.854	234.653	119.521	5499.38	9152	9148	9131	8822	1	0.999563	0.997705	0.963942
9-03210-01-UDP0062-HNYW2DMXX	NSCLC (non-squamous)	Female	3	0	50	9152	709.356	410.772	121.61	4244.74	9152	9150	9141	8532	1	0.999781	0.998798	0.932255
9-03283-01-UDP0025-HNYFWDMXX	Breast Cancer	Female	3	0	65	9152	738.665	230.325	71.8864	3749.14	9151	9150	9136	8860	0.999891	0.999781	0.998252	0.968094
9-03317-01-UDP0026-HNYFWDMXX	Breast Cancer	Female	3	0	85	9152	487.021	124.166	118.75	2578.91	9152	9149	9115	7339	1	0.999672	0.995957	0.801901
9-03433-01-UDP0045-HNYW2DMXX	NSCLC (non-squamous)	Female	3	0	45	9152	945.312	235.673	143.2	5284.5	9152	9151	9146	9052	1	0.999891	0.999344	0.989073
9-03522-01-UDP0046-HNYW2DMXX	Melanoma	Female	3	0	80	9152	540.482	172.75	93.35	5356.71	9152	9138	9095	7601	1	0.99847	0.993772	0.830529
9-03526-01-UDP0038-HNYVWDMXX	Thymic Cancer	Female	3	0	30	9152	721.341	182.921	99.2429	4886.62	9152	9146	9127	8885	1	0.999344	0.997268	0.970826
9-03560-01-UDP0047-HNYW2DMXX	Melanoma	Female	3	0	50	9152	938.541	352.618	107.221	8019.3	9152	9146	9136	9004	1	0.999344	0.998252	0.983829
9-03609-01-UDP0028-HNYFWDMXX	Breast Cancer	Female	3	5	80	9152	821.095	220.472	148.878	4578.05	9152	9151	9143	9036	1	0.999891	0.999017	0.987325
9-03627-01-UDP0029-HNYFWDMXX	Breast Cancer	Female	3	5	40	9152	489.612	111.655	106.649	3751.75	9152	9140	9110	7984	1	0.998689	0.995411	0.872378
9-03668-01-UDP0048-HNYW2DMXX	NSCLC (non-squamous)	Female	3	0	70	9152	1099.23	426.568	141.84	6991.88	9152	9151	9150	9081	1	0.999891	0.999781	0.992242
9-03673-01-UDP0049-HNYW2DMXX	NSCLC (non-squamous)	Male	3	0	75	9152	681.301	360.109	40.5	7760.89	9151	9131	9070	7676	0.999891	0.997705	0.99104	0.838724
9-03684-01-UDP0055-HNYFWDMXX	Breast Cancer	Female	3	0	80	9152	827.525	430.059	113.485	6675.8	9152	9149	9132	8980	1	0.999672	0.997815	0.981206
9-03685-01-UDP0021-HNYVWDMXX	Head and Neck Cancer	Male	3	0	80	9152	499.525	224.057	66.7917	4234.66	9150	9105	8945	6173	0.999781	0.994865	0.977382	0.674497
9-03690-01-UDP0024-HT23TDMXX	Brain and Nervous System Cancer	Male	3	0	80	9152	861.852	410.308	57.5909	7123.17	9151	9145	9121	8776	0.999891	0.999235	0.996613	0.958916
9-03737-01-UDP0050-HNYW2DMXX	NSCLC (non-squamous)	Female	3	0	65	9152	1051.35	407.452	118.179	6909.77	9152	9150	9141	9051	1	0.999781	0.998798	0.988964
9-03808-01-UDP0051-HNYW2DMXX	Melanoma	Female	3	0	85	9152	1124.29	422.899	90.7091	6256.33	9152	9139	9133	9017	1	0.99858	0.997924	0.985249
9-03908-01-UDP0030-HNYFWDMXX	Breast Cancer	Female	3	0	80	9152	721.413	184.06	100.605	4950.68	9152	9147	9138	8987	1	0.999454	0.99847	0.981971
9-03964-01-UDP0060-HNYW2DMXX	NSCLC (non-squamous)	Female	3	0	50	9152	614.504	155.887	137.415	4070.01	9152	9149	9131	8773	1	0.999672	0.997705	0.958588
9-03969-01-UDP0031-HNYFWDMXX	Breast Cancer	Female	3	0	70	9152	843.7	649.119	121.341	12807.1	9152	9149	9137	8636	1	0.999672	0.998361	0.943619
9-03987-01-UDP0032-HNYFWDMXX	Breast Cancer	Female	3	0	20	9152	752.206	204.972	97.4239	4560.22	9152	9144	9132	9014	1	0.999126	0.997815	0.984921
9-04023-01-UDP0045-HNYMHDMXX	Ovarian Cancer	Female	3	0	50	9152	445.746	133.509	114.957	3935.72	9152	9140	9092	5654	1	0.998689	0.993444	0.617788
9-04025-01-UDP0055-HNYMHDMXX	Uterine Cancer	Female	3	0	40	9152	1324.15	365.436	127.113	6893.77	9152	9150	9141	9087	1	0.999781	0.998798	0.992898
9-04066-01-UDP0054-HT2WYDMXX	NSCLC (non-squamous)	Female	3	0	85	9152	692.478	169.181	126.365	3702.46	9152	9150	9136	8964	1	0.999781	0.998252	0.979458
9-04119-01-UDP0056-HNYMHDMXX	Urothelial Carcinoma	Male	3	0	40	9152	730.748	217.987	70.2826	4504.57	9149	9136	9126	8715	0.999672	0.998252	0.997159	0.952251
9-04155-01-UDP0057-HNYMHDMXX	NSCLC (non-squamous)	Male	3	0	40	9152	876.192	352.449	102.2	4400.98	9152	9146	9129	8790	1	0.999344	0.997487	0.960446
9-04157-01-UDP0033-HNYFWDMXX	Breast Cancer	Female	3	0	80	9152	730.004	302.355	51.7317	5232.24	9151	9145	9135	8862	0.999891	0.999235	0.998142	0.968313
9-04213-01-UDP0052-HNYW2DMXX	NSCLC (non-squamous)	Male	3	0	55	9152	813.223	288.493	67.625	5157.14	9151	9149	9138	8794	0.999891	0.999672	0.99847	0.960883
9-04214-01-UDP0053-HNYW2DMXX	NSCLC (non-squamous)	Female	3	0	65	9152	857.756	305.346	54.2955	6090.69	9150	9143	9124	8923	0.999781	0.999017	0.996941	0.974978
9-04215-01-UDP0054-HNYW2DMXX	NSCLC (non-squamous)	Female	2	0	60	9152	737.673	388.307	60.35	5094.55	9150	9134	9108	8566	0.999781	0.998033	0.995192	0.93597
9-04246-01-UDP0055-HNYW2DMXX	NSCLC (non-squamous)	Female	3	0	90	9152	1160.57	428.152	127.007	7007.53	9152	9150	9146	9056	1	0.999781	0.999344	0.98951
9-04267-01-UDP0056-HNYW2DMXX	Melanoma	Male	3	20	85	9152	1013.13	485.703	73.6667	7629.59	9151	9148	9136	8835	0.999891	0.999563	0.998252	0.965363
9-04283-01-UDP0034-HNYFWDMXX	Breast Cancer	Female	3	0	85	9152	974.649	504.45	94.4286	4857.46	9152	9147	9136	8952	1	0.999454	0.998252	0.978147
9-04291-01-UDP0057-HNYW2DMXX	NSCLC (squamous)	Male	3	0	40	9152	938.15	277.89	94.6667	6388	9152	9146	9140	9004	1	0.999344	0.998689	0.983829
9-04295-01-UDP0047-HNYMHDMXX	Breast Cancer	Female	3	0	90	9152	1504.2	1663.8	25.5918	19661.4	9120	9100	9091	8856	0.996503	0.994318	0.993335	0.967657
9-04305-01-UDP0058-HNYMHDMXX	NSCLC (non-squamous)	Female	3	0	60	9152	596.854	193.24	38.1786	4094.94	9150	9109	9048	8181	0.999781	0.995302	0.988636	0.893903
9-04308-01-UDP0059-HNYMHDMXX	Prostate Cancer	Male	3	0	60	9152	1025.27	315.086	129.167	6209.56	9152	9151	9146	9041	1	0.999891	0.999344	0.987872
9-04313-01-UDP0060-HNYMHDMXX	NSCLC (squamous)	Male	3	10	65	9152	829.191	315.225	93.75	3820.91	9152	9149	9143	8763	1	0.999672	0.999017	0.957496
9-04319-01-UDP0062-HNYMHDMXX	NSCLC (non-squamous)	Male	3	0	50	9152	632.854	193.805	75.6667	4331.56	9151	9141	9121	8447	0.999891	0.998798	0.996613	0.922968
9-04324-01-UDP0048-HNYMHDMXX	NSCLC (non-squamous)	Female	3	0	65	9152	682.779	303.515	123.027	5622.53	9152	9145	9129	8746	1	0.999235	0.997487	0.955638
9-04331-01-UDP0050-HNYMHDMXX	Colorectal Cancer	Male	3	0	65	9152	265.901	72.0073	48.7083	2514.5	9149	8754	8035	166	0.999672	0.956512	0.87795	0.0181381
9-04332-01-UDP0051-HNYMHDMXX	NSCLC (squamous)	Female	3	0	75	9152	890.091	475.755	89.2214	3404.64	9152	9147	9124	8646	1	0.999454	0.996941	0.944712
9-04341-01-UDP0052-HNYMHDMXX	Colorectal Cancer	Female	3	5	60	9152	984.467	1424.96	91.6571	42062.1	9152	9149	9130	8557	1	0.999672	0.997596	0.934987
9-04347-01-UDP0053-HNYMHDMXX	Neuroendocrine Tumors	Male	3	0	95	9152	873.183	409.08	92.9214	4120.66	9152	9148	9134	8523	1	0.999563	0.998033	0.931272
9-04350-01-UDP0054-HNYMHDMXX	NSCLC (non-squamous)	Male	3	0	75	9152	877.637	711.399	64.9773	14839.7	9151	9143	9123	8111	0.999891	0.999017	0.996831	0.886254
9-04365-01-UDP0064-HNYMHDMXX	Urothelial Carcinoma	Male	3	20	40	9152	625.605	224.116	97.3165	3011.36	9152	9142	9115	8275	1	0.998907	0.995957	0.904174
9-04385-01-UDP0063-HNYMHDMXX	NSCLC (non-squamous)	Female	3	10	65	9152	819.525	872.689	102.073	15694.7	9152	9146	9132	8888	1	0.999344	0.997815	0.971154
9-04468-01-UDP0035-HNYFWDMXX	Breast Cancer	Female	3	10	85	9152	884.398	400.698	111.317	4645.09	9152	9142	9125	8706	1	0.998907	0.99705	0.951267
											9148.31	9111.88	9034.93	7658.49	0.999596	0.995616	0.987208	0.836811

## Sheet: ST9
Supplemental Table 9: Genes and exons with majority of blacklist nucleotide positions
Gene_exon region	blacklist nucleotide positions	average median coverage
MAGI2_Exon21_NM001301128	340	22.7441
IRS2_Exon1_NM003749	239	42.3013
FGFR2_Exon17_NM001144913	196	41.398
ZBTB7A_Exon2_NM015898	191	13.4476
KMT2B_Exon1_NM014727	165	32.8576
NOTCH3_Exon24_NM000435	148	22.3581
PIK3R2_Exon6_NM005027	146	30.274
ARID1B_Exon1_NM020732	131	39.2061
FOXO1_Exon1_NM002015	126	53.6706
PAX8_Exon8_NM013952	126	1.71825
MAP3K1_Exon1_NM005921	110	46.7273
MLL_Exon1_NM001197104	109	44.9908
NRG1_Exon1_NM013962	109	45.5917
PPARG_Exon1_NM005037	109	19.1606
BCL2L11_Exon3_NM138625	108	15.1111
MYCN_Exon2_NM005378	104	31.7981
ABL1_Exon1_NM005157	97	20.6237
REL_Exon9_NM002908	97	50.3454
PTCH1_Exon1_NM000264	84	38.9286
PHOX2B_Exon3_NM003924	83	32.4639
CUX1_Exon24_NM001202543	74	35.7838
AXL_Exon20_NM021913	69	71.1522
SDHD_Exon4_NM001276506	60	54.875
FANCE_Exon1_NM021922	59	37.6525
GATA6_Exon2_NM005257	58	49.8448
BCR_Exon1_NM004327	56	55.5089
NAB2_Exon1_NM005967	55	42.4091
GID4_Exon1_NM024052	54	40.9907
INSR_Exon1_NM000208	54	24.7037
ERBB3_Exon3_NM001005915	50	31.9

## Sheet: ST10
Supplemental Table 10: Specimen Failure Rates for Tumor Types Without Retesting at Minimum Required Input
Tumor type	DNA				RNA
	Number of Samples	Sample Failure	Percent Failure		Number of Samples	Sample Failure	Percent Failure
Lung Cancer	186	7	0.038		206	17	0.083
Breast Cancer	103	6	0.058		36	1	0.028
Colorectal Cancer	51	0	0		34	9	0.265
Melanoma	27	3	0.111		19	1	0.053
Prostate Cancer	19	0	0		27	4	0.148
Ovarian Cancer	17	0	0		9	1	0.111
Uterine Cancer	15	0	0		4	0	0
Esophageal Cancer	12	0	0		5	0	0
Gallbladder Cancer	12	0	0		12	0	0
Lipomatous Neoplasms	12	0	0		10	0	0
Mesothelioma	12	0	0		12	0	0
Thymic Cancer	12	1	0.083		11	0	0
Unknown Primary Cancer	12	0	0		13	1	0.077
Brain and CNS Cancer	11	0	0		13	1	0.077
Sarcoma	11	0	0		9	1	0.111
Bladder Cancer	10	1	0.1		6	1	0.167
Stomach Cancer	8	0	0		4	3	0.75
Endocrine Gland Cancer	7	0	0		7	1	0.143
Head and Neck Cancer	7	1	0.143		3	1	0.333
Other*	39	0	0		37	4	0.108
Total	583	19	0.033		477	46	0.096
*12 tumor types

[truncated: 17 more sheets: ST11, ST12, ST13, ST14, ST15, ST16, ST17, ST18, ST19, ST20, ST21, ST22, ST23, ST24, ST25, ST26, SF1]
